# Supplementary material for: Studies on the Proteome of Human Hair - Identification of Histones and Deamidated Keratins
Source: Sci Rep. 2018 Jan 25;8:1599. doi: 10.1038/s41598-018-20041-9 (PMC5785504; doi:10.1038/s41598-018-20041-9)
Supplement: Supplementary file 1 — Table S1 and S2 [file 41598_2018_20041_MOESM1_ESM.xlsx]

## Sheet: Mascot_T160219_Protein summary
Manuscript Title :	Studies on the Proteome of Human Hair - Identification of Histones and Deamidated Keratins
	Sunil S Adav1*, Roopa S Subbaiaih2, Kerk Swat Kim 2, Amelia Yilin Lee2, Hui Ying Lai3,4, Kee Woei Ng3, Siu Kwan Sze1, Artur Schmidtchen2,5
Table S1. Protein identified in Urea, SDSI and SDSII extractions
Accession	GS	Name	Pro_Mass	Urea Set1_Protein Hit	Urea Set2-Protein hit	SDSI Set1-Protein Hit	SDSI Set 2_Protein Hit	SDSII Set1_Protein Hit	SDSII Set2_Protein Hit	Urea Set1_Protein Score	Urea Set2_Protein Score	SDSI Set1_Protein Score	SDSI Set 2_Protein Score	SDSII Set1_Protein Score	SDSII Set2_Protein Score	Urea Set1_emPAI	Urea Set2_emPAI	SDSI Set1_emPAI	SDSI Set 2_emPAI	SDSII Set1_emPAI	SDSII Set2_emPAI	Urea Set1_Peptide Number	Urea Set2_Peptide Number	SDSI Set1_Peptide Number	SDSI Set 2_Peptide Number	SDSII Set1_Peptide Number	SDSII Set2_Peptide Number
sp|O43790|KRT86_HUMAN	KRT86	Keratin, type II cuticular Hb6 OS=Homo sapiens GN=KRT86 PE=1 SV=1	55120	1	1	1	1	1	1	12371	12579	38198	39096	29382	29465	831.22	1111.02	582042	366065	307634	85939.4	534	568	1346	1392	1115	1138
tr|A0A087X106|A0A087X106_HUMAN	KRT81	Keratin, type II cuticular Hb1 OS=Homo sapiens GN=KRT81 PE=1 SV=1	54850	2	2	5	3	4	4	10093	10135	29919	31066	24052	23880	429.31	609.57	155450	97497.1	103351	25498.1	462	495	1172	1229	979	1000
sp|P78385|KRT83_HUMAN	KRT83	Keratin, type II cuticular Hb3 OS=Homo sapiens GN=KRT83 PE=1 SV=2	55928	3	3	3	4	5	3	9934	9849	30035	30994	23844	24316	602.96	537.7	230874	92488.1	163830	34991.3	454	474	1136	1185	959	989
sp|P78386|KRT85_HUMAN	KRT85	Keratin, type II cuticular Hb5 OS=Homo sapiens GN=KRT85 PE=1 SV=1	57306	4	4	6	5	6	5	9256	8943	27809	27672	23249	22548	651.23	651.23	99536.5	53838.8	89013.9	24627.3	457	468	1120	1139	991	979
sp|Q15323|K1H1_HUMAN	KRT31	Keratin, type I cuticular Ha1 OS=Homo sapiens GN=KRT31 PE=2 SV=3	48633	5	5	2	2	2	2	8907	8803	34883	31954	28771	25339	418.06	343.16	118448	61446.1	44256.4	26178.6	375	382	1154	1074	984	894
sp|O76009|KT33A_HUMAN	KRT33A	Keratin, type I cuticular Ha3-I OS=Homo sapiens GN=KRT33A PE=2 SV=2	47166	6	6	4	6	3	6	7674	7502	29981	27257	25387	22166	207.59	181.22	16887.5	15783.6	9190.07	8589.29	312	314	927	859	800	740
sp|Q14525|KT33B_HUMAN	KRT33B	Keratin, type I cuticular Ha3-II OS=Homo sapiens GN=KRT33B PE=2 SV=3	47325	7	7	7	7	7	7	7103	7074	26711	25095	21330	18701	167.3	119.13	42453.5	26477.3	11786	8411.95	308	309	908	852	766	703
sp|A6NCN2|KR87P_HUMAN	KRT87P	Putative keratin-87 protein OS=Homo sapiens GN=KRT87P PE=5 SV=4	29555	8	8	8	8	8	8	6138	6468	17417	18287	14277	14239	1150.02	1424.1	113612	82467.3	113612	35094.1	297	307	650	711	558	608
sp|P02768|ALBU_HUMAN	ALB	Serum albumin OS=Homo sapiens GN=ALB PE=1 SV=2	71317	9	9	12	12	11	11	4711	4740	3636	3467	4185	3853	37.41	34.1	14.6	14.6	24.61	16.86	243	250	166	152	187	191
sp|O76011|KRT34_HUMAN	KRT34	Keratin, type I cuticular Ha4 OS=Homo sapiens GN=KRT34 PE=2 SV=2	50818	10	10	9	9	9	9	3855	3940	15764	14582	13193	11759	25.22	23.62	1000.92	1065.87	686.31	343.4	189	190	577	565	490	461
sp|Q92764|KRT35_HUMAN	KRT35	Keratin, type I cuticular Ha5 OS=Homo sapiens GN=KRT35 PE=2 SV=5	51640	11	11	10	10	10	10	3000	3184	10016	9513	8374	8013	6.71	5.81	58.41	54.85	35.21	35.21	128	134	361	363	300	307
sp|P04264|K2C1_HUMAN	KRT1	Keratin, type II cytoskeletal 1 OS=Homo sapiens GN=KRT1 PE=1 SV=6	66170	12	12	14	13	13	16	1994	1607	2489	2170	2187	1559	3.72	3.08	2.7	3.49	2.89	2.7	74	69	69	70	72	64
sp|Q14532|K1H2_HUMAN	KRT32	Keratin, type I cuticular Ha2 OS=Homo sapiens GN=KRT32 PE=1 SV=3	51793	13	14	11	11	12	12	1734	1405	4417	3954	3510	3291	1.68	1.52	9.4	7.13	4.28	4.28	64	67	186	181	134	147
sp|P13645|K1C10_HUMAN	KRT10	Keratin, type I cytoskeletal 10 OS=Homo sapiens GN=KRT10 PE=1 SV=6	59020	14	13	13	14	14	13	1584	1463	2542	1968	2013	1941	2.88	2.3	2.67	2.67	2.48	1.51	75	74	99	94	87	79
sp|P08729|K2C7_HUMAN	KRT7	Keratin, type II cytoskeletal 7 OS=Homo sapiens GN=KRT7 PE=1 SV=5	51411	15	15	18	16	16	14	1020	1035	1710	1699	1482	1651	0.86	0.98	1.39	1.39	1.54	1.11	37	43	75	74	71	74
sp|O95678|K2C75_HUMAN	KRT75	Keratin, type II cytoskeletal 75 OS=Homo sapiens GN=KRT75 PE=1 SV=2	59809	16	17	19	18	17	17	966	850	1659	1510	1388	1349	0.62	0.53	0.9	0.71	1.23	0.71	37	42	70	72	62	62
sp|Q9BYR8|KRA31_HUMAN	KRTAP3-1	Keratin-associated protein 3-1 OS=Homo sapiens GN=KRTAP3-1 PE=1 SV=1	11558	17	16	24	23	21	21	874	860	998	1279	1128	1032	1.19	1.19	3.79	3.79	2.69	2.69	20	22	32	37	32	29
sp|P02533|K1C14_HUMAN	KRT14	Keratin, type I cytoskeletal 14 OS=Homo sapiens GN=KRT14 PE=1 SV=4	51872	18	24	26	28			829	557	974	900			1.09	0.85	0.74	0.85			40	40	61	64
sp|Q9NSB2|KRT84_HUMAN	KRT84	Keratin, type II cuticular Hb4 OS=Homo sapiens GN=KRT84 PE=2 SV=2	65942	19	20	17	19	19	18	785	679	1792	1432	1255	1295	0.41	0.48	0.88	0.63	0.98	0.55	28	34	89	78	71	66
sp|P35908|K22E_HUMAN	KRT2	Keratin, type II cytoskeletal 2 epidermal OS=Homo sapiens GN=KRT2 PE=1 SV=2	65678	20	21	31	42	22	23	770	677	804	585	992	988	0.98	0.8	0.89	0.41	1.41	0.71	34	31	33	24	37	32
tr|K7EMD9|K7EMD9_HUMAN	KRT13	Keratin, type I cytoskeletal 13 (Fragment) OS=Homo sapiens GN=KRT13 PE=1 SV=1	19202	21	19	23	22	20	19	718	684	1259	1292	1238	1197	2.1	1.64	2.1	2.1	2.64	1.64	49	46	84	83	81	80
sp|P08779|K1C16_HUMAN	KRT16	Keratin, type I cytoskeletal 16 OS=Homo sapiens GN=KRT16 PE=1 SV=4	51578	22	30	25	29	24	24	708	451	997	889	877	939	1.24	0.75	0.86	0.75	0.54	0.54	41	38	61	64	56	54
sp|O76013-2|KRT36_HUMAN	KRT36	Isoform 2 of Keratin, type I cuticular Ha6 OS=Homo sapiens GN=KRT36	48424	23	22	16	15	15	15	689	671	1996	1820	1563	1566	0.69	0.59	2.99	2.28	1.36	1.36	41	41	108	106	100	92
sp|Q8IUC1|KR111_HUMAN	KRTAP11-1	Keratin-associated protein 11-1 OS=Homo sapiens GN=KRTAP11-1 PE=1 SV=1	18385	24	18	35	32	33	34	613	690	719	803	543	578	2.24	2.24	2.84	4.37	3.54	1.74	19	25	23	34	23	20
sp|Q9NSB4|KRT82_HUMAN	KRT82	Keratin, type II cuticular Hb2 OS=Homo sapiens GN=KRT82 PE=1 SV=3	57985	25	26	15	17	18	20	585	518	2089	1652	1378	1151	0.84	0.94	4.24	3.7	2.98	2.37	41	38	136	116	93	82
sp|Q52LG2|KR132_HUMAN	KRTAP13-2	Keratin-associated protein 13-2 OS=Homo sapiens GN=KRTAP13-2 PE=1 SV=1	19912	26	23	28	30	34	38	501	594	856	845	518	427	1.19	1.56	2.5	3.09	1.56	1.19	19	21	25	28	17	15
sp|Q3LI72|KR195_HUMAN	KRTAP19-5	Keratin-associated protein 19-5 OS=Homo sapiens GN=KRTAP19-5 PE=2 SV=1	7847	27	31	50	53	38	44	455	428	378	331	432	289	3.39	3.39	2.03	3.39	2.03	2.03	10	8	7	5	7	5
sp|P02538|K2C6A_HUMAN	KRT6A	Keratin, type II cytoskeletal 6A OS=Homo sapiens GN=KRT6A PE=1 SV=3	60293	28	27			46		426	502			276		0.7	0.79			0.61		23	25			23
sp|P19012|K1C15_HUMAN	KRT15	Keratin, type I cytoskeletal 15 OS=Homo sapiens GN=KRT15 PE=1 SV=3	49409	29	34	32	34	25	26	418	352	786	771	830	803	0.38	0.29	0.38	0.38	0.29	0.38	33	33	51	53	47	51
sp|Q9BYR7|KRA32_HUMAN	KRTAP3-2	Keratin-associated protein 3-2 OS=Homo sapiens GN=KRTAP3-2 PE=1 SV=1	11483	30	32	45	39	39	40	414	401	437	628	429	363	0.69	0.69	0.69	1.2	1.2	1.2	10	10	11	13	14	10
sp|P48668|K2C6C_HUMAN	KRT6C	Keratin, type II cytoskeletal 6C OS=Homo sapiens GN=KRT6C PE=1 SV=3	60273	31						406						0.61						24
sp|P04259|K2C6B_HUMAN	KRT6B	Keratin, type II cytoskeletal 6B OS=Homo sapiens GN=KRT6B PE=1 SV=5	60315	32	25	57	68	45	51	397	543	268	193	302	209	0.53	0.79	0.53	0.38	0.7	0.38	21	25	25	23	24	18
sp|O76014|KRT37_HUMAN	KRT37	Keratin, type I cuticular Ha7 OS=Homo sapiens GN=KRT37 PE=2 SV=3	51084	33	36	21	21	26	22	381	327	1389	1334	810	993	0.37	0.21	1.72	1.72	0.46	0.65	27	30	83	94	62	77
sp|P35527|K1C9_HUMAN	KRT9	Keratin, type I cytoskeletal 9 OS=Homo sapiens GN=KRT9 PE=1 SV=3	62255	34	40	47	35	35	33	378	264	401	744	481	617	0.85	0.59	0.59	0.67	0.85	0.59	25	21	13	21	18	20
sp|P13647|K2C5_HUMAN	KRT5	Keratin, type II cytoskeletal 5 OS=Homo sapiens GN=KRT5 PE=1 SV=3	62568	35	41	60	69	42	48	370	264	249	166	359	252	0.59	0.51	0.43	0.43	0.76	0.43	22	17	23	22	24	20
tr|C9JM50|C9JM50_HUMAN	KRT19	Keratin, type I cytoskeletal 19 (Fragment) OS=Homo sapiens GN=KRT19 PE=1 SV=1	20831	36					27	351					791	0.82					1.11	29					53
sp|O76015|KRT38_HUMAN	KRT38	Keratin, type I cuticular Ha8 OS=Homo sapiens GN=KRT38 PE=2 SV=3	52044	37	37	22	24	27	25	339	316	1297	1236	771	883	0.28	0.2	1.67	1.51	0.45	0.54	25	23	66	72	50	51
sp|Q14CN4-2|K2C72_HUMAN	KRT72	Isoform 2 of Keratin, type II cytoskeletal 72 OS=Homo sapiens GN=KRT72	56342	38	29	38	37	31	31	338	462	592	670	596	651	0.33	0.41	0.41	0.57	0.41	0.49	19	19	34	32	33	36
sp|Q9BYR6|KRA33_HUMAN	KRTAP3-3	Keratin-associated protein 3-3 OS=Homo sapiens GN=KRTAP3-3 PE=1 SV=1	11441	39	28	29	25	29	29	334	492	843	945	734	697	0.69	0.69	1.2	1.2	1.2	1.2	9	11	17	20	14	14
sp|Q9BYR3|KRA44_HUMAN	KRTAP4-4	Keratin-associated protein 4-4 OS=Homo sapiens GN=KRTAP4-4 PE=2 SV=1	21487	40	39	39	44	40	42	292	277	549	564	409	305	0.78	0.78	1.38	1.38	1.38	1.38	10	8	12	13	11	9
sp|Q08188|TGM3_HUMAN	TGM3	Protein-glutamine gamma-glutamyltransferase E OS=Homo sapiens GN=TGM3 PE=1 SV=4	76926	41	48	30	38	48	55	271	165	816	657	249	167	0.09	0.09	0.65	0.65	0.13	0.18	7	6	27	22	9	9
sp|Q8IUC0|KR131_HUMAN	KRTAP13-1	Keratin-associated protein 13-1 OS=Homo sapiens GN=KRTAP13-1 PE=2 SV=2	19505	42	38	55	54	51	50	260	298	311	329	225	216	0.61	0.61	0.61	0.61	0.37	0.37	7	8	6	6	5	6
tr|A0A087WV47|A0A087WV47_HUMAN	IGHG1	Ig gamma-1 chain C region OS=Homo sapiens GN=IGHG1 PE=1 SV=1	51863	43	43	76	156	82	63	255	240	136	31	75	101	0.36	0.54	0.28	0.06	0.2	0.54	17	18	10	10	11	14
sp|P01876|IGHA1_HUMAN	IGHA1	Ig alpha-1 chain C region OS=Homo sapiens GN=IGHA1 PE=1 SV=2	38486	44	47		138	123	139	254	171		41	35	27	0.78	0.51		0.09	0.39	0.09	18	14		6	8	4
tr|G3V1C2|G3V1C2_HUMAN	KRT40	Keratin, type I cytoskeletal 40 OS=Homo sapiens GN=KRT40 PE=1 SV=1	27344	45	35				32	246	346				622	0.78	1				1.51	20	23				44
tr|A0A087WTX5|A0A087WTX5_HUMAN	IGKC	Ig kappa chain C region OS=Homo sapiens GN=IGKC PE=1 SV=1	25950	46	59	65	71	70	75	234	130	207	149	99	80	0.62	0.27	0.44	0.27	0.44	0.27	12	9	4	3	5	5
sp|P0CG05|LAC2_HUMAN	IGLC2	Ig lambda-2 chain C regions OS=Homo sapiens GN=IGLC2 PE=1 SV=1	11458	47	49	89	148	60	100	233	158	93	36	157	47	1.2	1.2	0.69	0.69	1.2	0.69	8	6	4	2	4	3
sp|Q5XKE5|K2C79_HUMAN	KRT79	Keratin, type II cytoskeletal 79 OS=Homo sapiens GN=KRT79 PE=1 SV=2	58085	48	45					231	189					0.18	0.18					9	9
sp|Q86SJ6-2|DSG4_HUMAN	DSG4	Isoform 2 of Desmoglein-4 OS=Homo sapiens GN=DSG4	117088	49	66	42	80	50	65	224	106	460	125	235	97	0.12	0.15	0.39	0.25	0.09	0.12	9	9	24	10	9	8
tr|A0A087WU08|A0A087WU08_HUMAN	HP	Haptoglobin OS=Homo sapiens GN=HP PE=1 SV=1	31673	50	65	126	125	86		210	110	47	52	70		0.82	0.49	0.11	0.11	0.22		14	10	1	2	3
sp|P01861|IGHG4_HUMAN	IGHG4	Ig gamma-4 chain C region OS=Homo sapiens GN=IGHG4 PE=1 SV=1	36431	51				73	90	204				90	56	0.42				0.42	0.3	16				9	11
sp|P0C7H8|KRA23_HUMAN	KRTAP2-3	Keratin-associated protein 2-3 OS=Homo sapiens GN=KRTAP2-3 PE=2 SV=2	15465	52	42		27		36	200	255		934		488	0.22	0.49		1.7		0.82	5	5		20		13
tr|F8W696|F8W696_HUMAN	APOA1	Apolipoprotein A-I OS=Homo sapiens GN=APOA1 PE=1 SV=1	28005	53	61	86	99	74	68	189	122	95	84	89	92	0.12	0.12	0.25	0.12	0.12	0.12	7	5	2	2	2	2
sp|Q9BYQ5|KRA46_HUMAN	KRTAP4-6	Keratin-associated protein 4-6 OS=Homo sapiens GN=KRTAP4-6 PE=2 SV=4	26141	54	50	43	47	32	39	180	157	444	409	559	420	0.43	0.43	0.82	0.82	0.82	0.62	10	7	15	17	12	13
tr|U3KQK0|U3KQK0_HUMAN	HIST1H2BN	Histone 1, H2bn, isoform CRA_b OS=Homo sapiens GN=HIST1H2BN PE=1 SV=1	18792	55		37	43	49	47	176		682	572	243	255	0.18		2.18	2.18	1.28	0.94	3		14	16	7	8
sp|P02787|TRFE_HUMAN	TF	Serotransferrin OS=Homo sapiens GN=TF PE=1 SV=3	79294	56	56	139		69		172	138	41		103		0.38	0.33	0.13		0.08		14	16	4		4
sp|Q9BYR4|KRA43_HUMAN	KRTAP4-3	Keratin-associated protein 4-3 OS=Homo sapiens GN=KRTAP4-3 PE=2 SV=2	24536	57	54	54	48	63	105	165	142	321	386	127	42	0.67	0.47	1.15	1.45	0.47	0.29	10	6	14	11	8	2
tr|A0A075B6Z2|A0A075B6Z2_HUMAN	TRAJ56	Protein TRAJ56 (Fragment) OS=Homo sapiens GN=TRAJ56 PE=4 SV=1	2220	58	53	95	86	72	64	161	149	79	117	98	99	1.81	1.81	1.81	1.81	1.81	1.81	12	11	7	7	11	8
tr|A0A075B6N8|A0A075B6N8_HUMAN	IGHG3	Ig gamma-3 chain C region (Fragment) OS=Homo sapiens GN=IGHG3 PE=1 SV=1	42327	59	46	97	157	100	79	146	173	79	31	48	69	0.46	0.83	0.25	0.08	0.25	0.46	17	21	11	10	10	14
sp|Q7Z794|K2C1B_HUMAN	KRT77	Keratin, type II cytoskeletal 1b OS=Homo sapiens GN=KRT77 PE=2 SV=3	62149	60	60	72	66	62	52	145	126	160	197	144	202	0.17	0.11	0.17	0.23	0.17	0.17	6	5	8	10	7	7
sp|Q9BQ66|KR412_HUMAN	KRTAP4-12	Keratin-associated protein 4-12 OS=Homo sapiens GN=KRTAP4-12 PE=1 SV=1	25609	61		41	52	37	41	142		518	332	453	335	0.28		0.84	0.63	0.63	0.63	9		15	16	11	12
tr|A0A087WW89|A0A087WW89_HUMAN	IGHV3-72	Protein IGHV3-72 OS=Homo sapiens GN=IGHV3-72 PE=1 SV=1	11274	62	69	108		129	89	136	94	65		30	57	0.3	0.3	0.3		0.3	0.3	3	2	1		1	1
sp|Q6A163|K1C39_HUMAN	KRT39	Keratin, type I cytoskeletal 39 OS=Homo sapiens GN=KRT39 PE=1 SV=2	57155	63	44	20	20	23	30	135	220	1624	1387	927	682	0.32	0.48	4.07	3.79	1.59	1.19	9	14	76	71	46	39
sp|Q5VU13|VSIG8_HUMAN	VSIG8	V-set and immunoglobulin domain-containing protein 8 OS=Homo sapiens GN=VSIG8 PE=1 SV=1	44946	64	52	40	45	53	45	126	153	524	495	222	284	0.24	0.33	0.89	0.89	0.33	0.33	4	4	16	17	10	9
sp|Q8IUC3|KRA71_HUMAN	KRTAP7-1	Keratin-associated protein 7-1 OS=Homo sapiens GN=KRTAP7-1 PE=2 SV=2	9624	65	51	125	82		92	119	156	48	121		54	0.85	0.85	0.36	0.85		0.36	5	5	2	2		1
sp|P01620|KV302_HUMAN	sp|P01620|KV302_HUMAN	Ig kappa chain V-III region SIE OS=Homo sapiens PE=1 SV=1	11882	66	55	92		84	74	118	140	81		74	81	0.29	0.29	0.29		0.29	0.29	3	3	1		1	1
sp|P27482|CALL3_HUMAN	CALML3	Calmodulin-like protein 3 OS=Homo sapiens GN=CALML3 PE=1 SV=2	16937	67	73	73	59			113	73	150	257			0.44	0.44	1.48	2.57			3	3	7	10
sp|P01859|IGHG2_HUMAN	IGHG2	Ig gamma-2 chain C region OS=Homo sapiens GN=IGHG2 PE=1 SV=2	36505	68	79		158	65	70	112	53		31	116	88	0.3	0.54		0.09	0.54	0.3	13	13		7	8	9
sp|P25705-2|ATPA_HUMAN	ATP5A1	Isoform 2 of ATP synthase subunit alpha, mitochondrial OS=Homo sapiens GN=ATP5A1	54574	69	70	96	123	98	78	106	80	79	52	49	76	0.19	0.12	0.26	0.06	0.06	0.19	4	4	6	1	2	4
tr|H0YH81|H0YH81_HUMAN	ATP5B	ATP synthase subunit beta (Fragment) OS=Homo sapiens GN=ATP5B PE=1 SV=1	38226	70	57	103	79	77	69	103	136	71	126	81	90	0.09	0.09	0.39	0.18	0.09	0.09	3	3	6	3	2	2
tr|F8W6P5|F8W6P5_HUMAN	HBB	Hemoglobin subunit beta (Fragment) OS=Homo sapiens GN=HBB PE=1 SV=1	9664	71			122		88	93			53		57	0.85			0.36		0.85	3			2		2
sp|O14556|G3PT_HUMAN	GAPDHS	Glyceraldehyde-3-phosphate dehydrogenase, testis-specific OS=Homo sapiens GN=GAPDHS PE=1 SV=2	44815	72	62	81	88	66	60	92	121	108	107	109	112	0.24	0.24	0.24	0.24	0.15	0.33	7	7	8	9	8	9
sp|P31947-2|1433S_HUMAN	SFN	Isoform 2 of 14-3-3 protein sigma OS=Homo sapiens GN=SFN	24378	73	72	53	65	56	53	90	77	357	203	189	197	0.14	0.14	0.9	0.47	0.14	0.14	1	1	12	11	3	3
sp|Q86Y46-2|K2C73_HUMAN	KRT73	Isoform 2 of Keratin, type II cytoskeletal 73 OS=Homo sapiens GN=KRT73	42244	76					81	90					65	0.16					0.08	4					4
sp|Q01546|K22O_HUMAN	KRT76	Keratin, type II cytoskeletal 2 oral OS=Homo sapiens GN=KRT76 PE=1 SV=2	66370	74	68	84	92	68	72	90	94	102	94	106	85	0.1	0.16	0.27	0.16	0.4	0.1	10	10	21	21	19	18
sp|Q7RTS7|K2C74_HUMAN	KRT74	Keratin, type II cytoskeletal 74 OS=Homo sapiens GN=KRT74 PE=1 SV=2	58229	75				80	80	90				75	65	0.12				0.18	0.06	4				6	4
tr|A0A087WU60|A0A087WU60_HUMAN	KRTAP9-2	Keratin-associated protein 9-2 OS=Homo sapiens GN=KRTAP9-2 PE=4 SV=1	20290	77	78	58	50	43	49	88	58	264	360	302	231	0.85	0.58	2.4	2.4	1.92	1.51	7	6	10	16	13	10
tr|Q9BS19|Q9BS19_HUMAN	HPX	HPX protein OS=Homo sapiens GN=HPX PE=1 SV=1	29068	78	74					83	66					0.24	0.11					4	2
tr|C9JC84|C9JC84_HUMAN	FGG	Fibrinogen gamma chain OS=Homo sapiens GN=FGG PE=1 SV=1	52932	79	134	152	151		110	82	19	31	35		36	0.27	0.06	0.06	0.06		0.13	7	2	1	1		2
sp|Q9BYQ3|KRA93_HUMAN	KRTAP9-3	Keratin-associated protein 9-3 OS=Homo sapiens GN=KRTAP9-3 PE=2 SV=1	19805	80	67	49	46	41	43	79	102	388	409	380	302	1.57	1.2	3.12	2.52	2.52	1.2	7	10	12	15	13	12
tr|F2Z2W8|F2Z2W8_HUMAN	SELENBP1	Selenium-binding protein 1 OS=Homo sapiens GN=SELENBP1 PE=1 SV=1	13968	81	75			91	112	78	63			65	35	0.24	0.24			0.55	0.24	2	3			3	2
tr|A0A0B4J259|A0A0B4J259_HUMAN	LYZ	Lysozyme C OS=Homo sapiens GN=LYZ PE=1 SV=1	15661	82				93	83	77				65	61	0.22				0.22	0.22	1				1	1
sp|P60413|KR10C_HUMAN	KRTAP10-12	Keratin-associated protein 10-12 OS=Homo sapiens GN=KRTAP10-12 PE=1 SV=1	28680	83	80					67	51					0.12	0.12					3	1
sp|Q9BYQ6|KR411_HUMAN	KRTAP4-11	Keratin-associated protein 4-11 OS=Homo sapiens GN=KRTAP4-11 PE=2 SV=2	24844	84	64	85	76	64	61	66	112	98	135	122	105	0.29	0.29	0.46	0.46	0.29	0.29	5	5	10	7	7	5
sp|P05109|S10A8_HUMAN	S100A8	Protein S100-A8 OS=Homo sapiens GN=S100A8 PE=1 SV=1	10885	85	88	130	112	125	106	62	41	45	60	34	42	0.32	0.32	0.32	0.32	0.32	0.32	1	2	1	1	1	1
sp|B5MCY1|TDR15_HUMAN	TDRD15	Tudor domain-containing protein 15 OS=Homo sapiens GN=TDRD15 PE=2 SV=1	224488	86	89	147	209		94	59	40	33	20		53	0.01	0.01	0.01	0.01		0.01	3	3	3	2		3
sp|P01023|A2MG_HUMAN	A2M	Alpha-2-macroglobulin OS=Homo sapiens GN=A2M PE=1 SV=3	164613	87	63					58	119					0.04	0.04					5	4
sp|P01009-2|A1AT_HUMAN	SERPINA1	Isoform 2 of Alpha-1-antitrypsin OS=Homo sapiens GN=SERPINA1	40409	89	58	119	106		153	54	133	52	70		22	0.27	0.08	0.08	0.17		0.08	4	4	4	3		2
sp|P00739-2|HPTR_HUMAN	HPR	Isoform 2 of Haptoglobin-related protein OS=Homo sapiens GN=HPR	44076	88	71					54	79					0.07	0.24					4	5
sp|Q8IUG1|KRA13_HUMAN	KRTAP1-3	Keratin-associated protein 1-3 OS=Homo sapiens GN=KRTAP1-3 PE=2 SV=1	20850	90	86	110	103	102	119	50	42	63	75	45	30	0.16	0.16	0.16	0.35	0.16	0.35	10	12	10	13	5	8
sp|Q96HU8|DIRA2_HUMAN	DIRAS2	GTP-binding protein Di-Ras2 OS=Homo sapiens GN=DIRAS2 PE=1 SV=1	22813	91	76	122	129	126	103	49	60	50	47	33	43	0.15	0.15	0.15	0.15	0.15	0.15	3	3	3	3	2	2
sp|Q9BYR5|KRA42_HUMAN	KRTAP4-2	Keratin-associated protein 4-2 OS=Homo sapiens GN=KRTAP4-2 PE=2 SV=2	17130	92	124	51	70	54	71	46	22	378	159	218	87	0.43	0.2	1.06	0.72	0.72	0.72	2	1	7	4	5	4
tr|G3V3R6|G3V3R6_HUMAN	LGALS3	Galectin OS=Homo sapiens GN=LGALS3 PE=1 SV=1	24128	93	96			121		44	36			35		0.3	0.14			0.14		2	1			4
sp|Q14134-2|TRI29_HUMAN	TRIM29	Isoform Beta of Tripartite motif-containing protein 29 OS=Homo sapiens GN=TRIM29	64488	94	84	48	49	61	62	43	43	397	366	154	104	0.1	0.1	0.64	0.73	0.22	0.35	5	3	17	21	9	9
sp|P01024|CO3_HUMAN	C3	Complement C3 OS=Homo sapiens GN=C3 PE=1 SV=2	188569	96	94		111	191	146	42	38		61	16	24	0.02	0.02		0.05	0.02	0.02	1	2		5	3	3
tr|A0A087X0W2|A0A087X0W2_HUMAN	NEFL	Neurofilament light polypeptide OS=Homo sapiens GN=NEFL PE=1 SV=1	32621	95	81	124	117	97	97	42	48	48	55	50	48	0.11	0.11	0.11	0.11	0.11	0.11	2	2	2	3	2	2
tr|B4DEB1|B4DEB1_HUMAN	H3F3A	Histone H3.3 OS=Homo sapiens GN=H3F3A PE=1 SV=1	14158	98				89		40				67		0.24				0.91		2				7
sp|P36957-2|ODO2_HUMAN	DLST	Isoform 2 of Dihydrolipoyllysine-residue succinyltransferase component of 2-oxoglutarate dehydrogenase complex, mitochondrial OS=Homo sapiens GN=DLST	39585	97	111	153	178	108	116	40	27	30	27	42	32	0.08	0.08	0.08	0.08	0.08	0.08	1	1	1	1	1	1
sp|Q17RB8-2|LONF1_HUMAN	LONRF1	Isoform 2 of LON peptidase N-terminal domain and RING finger protein 1 OS=Homo sapiens GN=LONRF1	87186	99		128	120			40		46	54			0.04		0.04	0.04			2		5	5
sp|P01008|ANT3_HUMAN	SERPINC1	Antithrombin-III OS=Homo sapiens GN=SERPINC1 PE=1 SV=1	53025	100						38						0.06						1
sp|P55265-4|DSRAD_HUMAN	ADAR	Isoform 4 of Double-stranded RNA-specific adenosine deaminase OS=Homo sapiens GN=ADAR	142061	102			175	171	114	38			28	21	35	0.02			0.02	0.02	0.02	3			1	1	2
sp|P15924-2|DESP_HUMAN	DSP	Isoform DPII of Desmoplakin OS=Homo sapiens GN=DSP	262237	101		75				38		147				0.01		0.12				1		14
sp|P02763|A1AG1_HUMAN	ORM1	Alpha-1-acid glycoprotein 1 OS=Homo sapiens GN=ORM1 PE=1 SV=1	23725	103	77					37	59					0.14	0.14					1	2
sp|Q5JSJ4|DX26B_HUMAN	DDX26B	Protein DDX26B OS=Homo sapiens GN=DDX26B PE=1 SV=1	97239	104		142		112		37		38		37		0.03		0.03		0.03		1		1		1
sp|P20042|IF2B_HUMAN	EIF2S2	Eukaryotic translation initiation factor 2 subunit 2 OS=Homo sapiens GN=EIF2S2 PE=1 SV=2	38706	105	97	150		140	145	35	35	31		28	24	0.09	0.09	0.09		0.09	0.09	3	3	3		3	2
tr|D6RD49|D6RD49_HUMAN	DDIT4L	DNA damage-inducible transcript 4-like protein (Fragment) OS=Homo sapiens GN=DDIT4L PE=4 SV=1	14728	109	119	158	192	143	148	34	25	28	24	27	23	0.23	0.23	0.23	0.23	0.23	0.23	10	8	8	7	9	8
sp|P09848|LPH_HUMAN	LCT	Lactase-phlorizin hydrolase OS=Homo sapiens GN=LCT PE=1 SV=3	219533	107			162		125	34			30		29	0.02			0.02		0.01	2			1		2
tr|E9PP40|E9PP40_HUMAN	LRRC14	Leucine-rich repeat-containing protein 14 (Fragment) OS=Homo sapiens GN=LRRC14 PE=1 SV=1	34154	110						34						0.1						1
tr|K7EPH2|K7EPH2_HUMAN	FARSA	Phenylalanine--tRNA ligase alpha subunit (Fragment) OS=Homo sapiens GN=FARSA PE=1 SV=4	43015	108		129	134			34		46	45			0.08		0.08	0.08			2		3	2
tr|Q5JNW7|Q5JNW7_HUMAN	PSMB8	Proteasome subunit beta type-8 OS=Homo sapiens GN=PSMB8 PE=1 SV=1	28117	106			161		124	34			30		29	0.12			0.12		0.12	2			1		2
sp|Q7Z5M8-2|AB12B_HUMAN	ABHD12B	Isoform 2 of Abhydrolase domain-containing protein 12B OS=Homo sapiens GN=ABHD12B	32263	111						33						0.1						2
tr|A0A087X1A2|A0A087X1A2_HUMAN	KRTAP19-7	Keratin-associated protein 19-7 OS=Homo sapiens GN=KRTAP19-7 PE=4 SV=1	7984	112		144		122		33		36		35		0.44		0.44		0.44		1		1		1
sp|P02675|FIBB_HUMAN	FGB	Fibrinogen beta chain OS=Homo sapiens GN=FGB PE=1 SV=2	56577	115	125					32	22					0.06	0.06					3	4
sp|Q96PN6-2|ADCYA_HUMAN	ADCY10	Isoform 2 of Adenylate cyclase type 10 OS=Homo sapiens GN=ADCY10	179041	113	99		152	113	115	32	33		34	36	34	0.02	0.02		0.02	0.02	0.02	3	3		1	2	2
sp|Q5BKY1|LRC10_HUMAN	LRRC10	Leucine-rich repeat-containing protein 10 OS=Homo sapiens GN=LRRC10 PE=2 SV=1	32078	116	101		195			32	32		24			0.1	0.1		0.1			1	1		1
tr|E7ETB0|E7ETB0_HUMAN	C21orf91	Protein EURL homolog (Fragment) OS=Homo sapiens GN=C21orf91 PE=1 SV=1	28214	114			203	172		32			22	20		0.12			0.12	0.12		1			2	2
sp|A8MTY7|KRA97_HUMAN	KRTAP9-7	Keratin-associated protein 9-7 OS=Homo sapiens GN=KRTAP9-7 PE=3 SV=1	20915	117	83	78	55	52	56	31	46	125	285	223	166	0.35	0.16	1.11	1.11	0.56	0.56	2	3	5	10	6	6
tr|A0A087X1H6|A0A087X1H6_HUMAN	ST13	Hsc70-interacting protein OS=Homo sapiens GN=ST13 PE=1 SV=1	28334	119						30						0.12						2
tr|A0A0A0MSY6|A0A0A0MSY6_HUMAN	IQCA1	IQ and AAA domain-containing protein 1 OS=Homo sapiens GN=IQCA1 PE=1 SV=1	96507	118				109		30				41		0.03				0.03		1				1
sp|Q8IWG1-2|WDR63_HUMAN	WDR63	Isoform 2 of WD repeat-containing protein 63 OS=Homo sapiens GN=WDR63	99322	120						30						0.03						1
sp|P60709|ACTB_HUMAN	ACTB	Actin, cytoplasmic 1 OS=Homo sapiens GN=ACTB PE=1 SV=1	42052	121		59	63			29		252	207			0.08		0.57	0.35			4		15	10
sp|Q562R1|ACTBL_HUMAN	ACTBL2	Beta-actin-like protein 2 OS=Homo sapiens GN=ACTBL2 PE=1 SV=2	42318	122		80	85	96		29		120	119	52		0.08		0.16	0.16	0.08		3		6	6	2
sp|A3KN83-2|SBNO1_HUMAN	SBNO1	Isoform 2 of Protein strawberry notch homolog 1 OS=Homo sapiens GN=SBNO1	154772	123					122	29					30	0.02					0.02	3					3
sp|Q96M89|CC138_HUMAN	CCDC138	Coiled-coil domain-containing protein 138 OS=Homo sapiens GN=CCDC138 PE=1 SV=1	76912	124	116		181	146	134	28	26		27	25	28	0.04	0.04		0.04	0.04	0.04	1	2		2	1	3
sp|Q9BYS1|KRA15_HUMAN	KRTAP1-5	Keratin-associated protein 1-5 OS=Homo sapiens GN=KRTAP1-5 PE=2 SV=1	20392	126	120	198		145	143	28	24	18		26	24	0.16	0.16	0.16		0.16	0.16	3	2	2		2	1
tr|H0YB09|H0YB09_HUMAN	C14orf159	UPF0317 protein C14orf159, mitochondrial (Fragment) OS=Homo sapiens GN=C14orf159 PE=1 SV=1	61565	125	117		182	147	135	28	26		27	25	28	0.05	0.05		0.05	0.05	0.05	1	2		2	1	3
tr|C9JDE9|C9JDE9_HUMAN	ACAA1	3-ketoacyl-CoA thiolase, peroxisomal OS=Homo sapiens GN=ACAA1 PE=1 SV=1	40700	129				154		27				24		0.08				0.08		2				3
sp|Q7Z412-2|PEX26_HUMAN	PEX26	Isoform 2 of Peroxisome assembly protein 26 OS=Homo sapiens GN=PEX26	28655	128				153		27				24		0.12				0.12		2				3
sp|Q16322|KCA10_HUMAN	KCNA10	Potassium voltage-gated channel subfamily A member 10 OS=Homo sapiens GN=KCNA10 PE=1 SV=2	58147	127						27						0.06						2
sp|Q99943|PLCA_HUMAN	AGPAT1	1-acyl-sn-glycerol-3-phosphate acyltransferase alpha OS=Homo sapiens GN=AGPAT1 PE=1 SV=2	32038	131	122	157	191	173	166	25	23	29	24	20	19	0.1	0.1	0.1	0.1	0.1	0.1	2	3	2	1	2	2
sp|Q32P28-3|P3H1_HUMAN	LEPRE1	Isoform 3 of Prolyl 3-hydroxylase 1 OS=Homo sapiens GN=LEPRE1	91699	130						25						0.04						1
tr|M0QZB5|M0QZB5_HUMAN	PPFIA4	Liprin-alpha-4 (Fragment) OS=Homo sapiens GN=PPFIA4 PE=1 SV=1	107868	132		214		104	137	25		15		44	28	0.03		0.03		0.03	0.03	1		1		2	1
tr|J3KRS8|J3KRS8_HUMAN	POLI	DNA polymerase iota (Fragment) OS=Homo sapiens GN=POLI PE=1 SV=1	9459	135		180	185	158		24		22	25	23		0.37		0.37	0.37	0.37		2		3	4	4
tr|F6UGJ8|F6UGJ8_HUMAN	ERI3	ERI1 exoribonuclease 3 (Fragment) OS=Homo sapiens GN=ERI3 PE=1 SV=1	27699	134						24						0.12						1
tr|G3XAL0|G3XAL0_HUMAN	MDH2	Malate dehydrogenase OS=Homo sapiens GN=MDH2 PE=1 SV=1	24921	133	108				190	24	28				16	0.13	0.13				0.13	1	2				1
tr|H3BS74|H3BS74_HUMAN	ARMC5	Armadillo repeat-containing protein 5 (Fragment) OS=Homo sapiens GN=ARMC5 PE=1 SV=1	64133	136						23						0.05						2
tr|J3QLI0|J3QLI0_HUMAN	APOH	Beta-2-glycoprotein 1 (Fragment) OS=Homo sapiens GN=APOH PE=1 SV=1	22960	140	82					23	46					0.15	0.15					1	1
sp|Q9HCM7|FBSL_HUMAN	FBRSL1	Fibrosin-1-like protein OS=Homo sapiens GN=FBRSL1 PE=1 SV=4	111181	139				165	173	23				22	18	0.03				0.03	0.03	3				1	2
sp|Q08554-2|DSC1_HUMAN	DSC1	Isoform 1B of Desmocollin-1 OS=Homo sapiens GN=DSC1	94916	142	138	204		190	179	23	18	17		16	17	0.03	0.03	0.03		0.03	0.03	2	3	1		1	1
sp|Q8NHY2-3|RFWD2_HUMAN	RFWD2	Isoform 3 of E3 ubiquitin-protein ligase RFWD2 OS=Homo sapiens GN=RFWD2	58289	138	121			155	131	23	23			24	29	0.06	0.06			0.12	0.06	2	2			4	6
tr|A0A0A0MSD6|A0A0A0MSD6_HUMAN	TENM3	Teneurin-3 OS=Homo sapiens GN=TENM3 PE=1 SV=1	285637	137	132					23	19					0.01	0.01					1	1
sp|Q52LC2|VAS1L_HUMAN	ATP6AP1L	V-type proton ATPase subunit S1-like protein OS=Homo sapiens GN=ATP6AP1L PE=2 SV=1	25465	141	127					23	21					0.13	0.13					2	1
tr|A0A075B754|A0A075B754_HUMAN	ATAD5	ATPase family AAA domain-containing protein 5 OS=Homo sapiens GN=ATAD5 PE=1 SV=1	139102	144		159	187		132	22		28	25		29	0.02		0.02	0.02		0.02	1		3	2		2
sp|Q96CP7|TLCD1_HUMAN	TLCD1	Calfacilitin OS=Homo sapiens GN=TLCD1 PE=2 SV=1	28757	146				184	156	22				17	21	0.12				0.12	0.12	1				2	1
tr|A0A087WVU3|A0A087WVU3_HUMAN	NKX2-3	Homeobox protein Nkx-2.3 OS=Homo sapiens GN=NKX2-3 PE=1 SV=1	33113	143				156		22				24		0.1				0.1		1				1
sp|Q14246-2|EMR1_HUMAN	EMR1	Isoform 2 of EGF-like module-containing mucin-like hormone receptor-like 1 OS=Homo sapiens GN=EMR1	93455	145				163		22				23		0.04				0.04		2				3
sp|Q8N4N3-2|KLH36_HUMAN	KLHL36	Isoform 2 of Kelch-like protein 36 OS=Homo sapiens GN=KLHL36	63644	149					120	21					30	0.05					0.05	1					1
sp|Q13077-2|TRAF1_HUMAN	TRAF1	Isoform 2 of TNF receptor-associated factor 1 OS=Homo sapiens GN=TRAF1	33731	150						21						0.1						1
tr|M0QZD8|M0QZD8_HUMAN	LOC400499	Protein LOC400499 OS=Homo sapiens GN=LOC400499 PE=1 SV=2	357535	147						21						0.01						1
sp|Q6DT37|MRCKG_HUMAN	CDC42BPG	Serine/threonine-protein kinase MRCK gamma OS=Homo sapiens GN=CDC42BPG PE=1 SV=2	173778	148					165	21					20	0.02					0.02	2					1
sp|P54845-2|NRL_HUMAN	NRL	Isoform 2 of Neural retina-specific leucine zipper protein OS=Homo sapiens GN=NRL	11440	154					191	20					15	0.3					0.3	1					1
sp|Q6ZTZ1|MSD1_HUMAN	MSANTD1	Myb/SANT-like DNA-binding domain-containing protein 1 OS=Homo sapiens GN=MSANTD1 PE=2 SV=2	31897	153						20						0.1						1
tr|H7BZK9|H7BZK9_HUMAN	C7orf26	Uncharacterized protein C7orf26 (Fragment) OS=Homo sapiens GN=C7orf26 PE=1 SV=1	16630	155						20						0.2						1
tr|G3V2D8|G3V2D8_HUMAN	ZFYVE26	Zinc finger FYVE domain-containing protein 26 OS=Homo sapiens GN=ZFYVE26 PE=1 SV=1	252808	152	115			161		20	26			23		0.01	0.01			0.01		2	2			1
sp|Q08ER8|ZN543_HUMAN	ZNF543	Zinc finger protein 543 OS=Homo sapiens GN=ZNF543 PE=2 SV=3	70241	151						20						0.05						3
sp|P14550|AK1A1_HUMAN	AKR1A1	Alcohol dehydrogenase [NADP(+)] OS=Homo sapiens GN=AKR1A1 PE=1 SV=3	36892	158						19						0.09						1
tr|A0A0C4DGX8|A0A0C4DGX8_HUMAN	ATP6AP1	ATPase, H+ transporting, lysosomal accessory protein 1, isoform CRA_c OS=Homo sapiens GN=ATP6AP1 PE=4 SV=1	31704	157						19						0.1						1
sp|Q9NQR7|CC177_HUMAN	CCDC177	Coiled-coil domain-containing protein 177 OS=Homo sapiens GN=CCDC177 PE=2 SV=3	80148	159			215			19			19			0.04			0.04			1			4
tr|E7EP17|E7EP17_HUMAN	DNAH9	Dynein heavy chain 9, axonemal OS=Homo sapiens GN=DNAH9 PE=1 SV=1	507074	162						19						0.01						3
tr|F6QMI7|F6QMI7_HUMAN	DST	Dystonin OS=Homo sapiens GN=DST PE=1 SV=2	636467	161				160	154	19				23	22	0.01				0.01	0.01	1				2	1
tr|H0YCG9|H0YCG9_HUMAN	WLS	Protein wntless homolog (Fragment) OS=Homo sapiens GN=WLS PE=1 SV=1	23225	163				195	181	19				16	17	0.14				0.14	0.14	2				2	3
tr|H3BQF6|H3BQF6_HUMAN	tr|H3BQF6|H3BQF6_HUMAN	Uncharacterized protein (Fragment) OS=Homo sapiens PE=1 SV=1	22811	156						19						0.15						1
tr|A0A075B6F5|A0A075B6F5_HUMAN	MYO18B	Unconventional myosin-XVIIIb OS=Homo sapiens GN=MYO18B PE=1 SV=1	287205	160		208				19		16				0.01		0.01				1		1
sp|P04196|HRG_HUMAN	HRG	Histidine-rich glycoprotein OS=Homo sapiens GN=HRG PE=1 SV=1	60510	165						18						0.05						1
sp|P32004-2|L1CAM_HUMAN	L1CAM	Isoform 2 of Neural cell adhesion molecule L1 OS=Homo sapiens GN=L1CAM	140399	166						18						0.02						1
tr|A0A0B4J268|A0A0B4J268_HUMAN	TRAV4	Protein TRAV4 (Fragment) OS=Homo sapiens GN=TRAV4 PE=4 SV=1	12321	164						18						0.28						1
sp|O43760-2|SNG2_HUMAN	SYNGR2	Isoform 2 of Synaptogyrin-2 OS=Homo sapiens GN=SYNGR2	30926	169						17						0.11						1
tr|E7EWD6|E7EWD6_HUMAN	ASXL2	Putative Polycomb group protein ASXL2 OS=Homo sapiens GN=ASXL2 PE=1 SV=1	151684	168		175	205		152	17		23	21		23	0.02		0.02	0.02		0.02	1		1	1		1
tr|I3L2H5|I3L2H5_HUMAN	PLK1	Serine/threonine-protein kinase PLK1 (Fragment) OS=Homo sapiens GN=PLK1 PE=1 SV=1	11936	167				203	184	17				15	17	0.29				0.29	0.29	1				1	1
sp|P20585|MSH3_HUMAN	MSH3	DNA mismatch repair protein Msh3 OS=Homo sapiens GN=MSH3 PE=1 SV=4	128301	172						16						0.03						2
sp|P50440-2|GATM_HUMAN	GATM	Isoform 2 of Glycine amidinotransferase, mitochondrial OS=Homo sapiens GN=GATM	45311	173						16						0.07						1
tr|H0YHL8|H0YHL8_HUMAN	PPP1R12A	Protein phosphatase 1 regulatory subunit 12A (Fragment) OS=Homo sapiens GN=PPP1R12A PE=1 SV=1	23318	171						16						0.14						1
sp|Q9Y6J9|TAF6L_HUMAN	TAF6L	TAF6-like RNA polymerase II p300/CBP-associated factor-associated factor 65 kDa subunit 6L OS=Homo sapiens GN=TAF6L PE=1 SV=1	68342	170				170		16				22		0.05				0.05		2				1
sp|P01920|DQB1_HUMAN	HLA-DQB1	HLA class II histocompatibility antigen, DQ beta 1 chain OS=Homo sapiens GN=HLA-DQB1 PE=1 SV=2	30200	175						15						0.11						1
tr|G5E9G4|G5E9G4_HUMAN	TTC7A	Tetratricopeptide repeat domain 7A, isoform CRA_a OS=Homo sapiens GN=TTC7A PE=1 SV=1	93536	174						15						0.04						1
tr|E9PG15|E9PG15_HUMAN	YWHAQ	14-3-3 protein theta (Fragment) OS=Homo sapiens GN=YWHAQ PE=1 SV=1	17209			167						24						0.2						2
tr|E5RIR4|E5RIR4_HUMAN	YWHAZ	14-3-3 protein zeta/delta (Fragment) OS=Homo sapiens GN=YWHAZ PE=1 SV=1	8486				94						89						0.42						3
tr|E5RGE1|E5RGE1_HUMAN	YWHAZ	14-3-3 protein zeta/delta (Fragment) OS=Homo sapiens GN=YWHAZ PE=1 SV=4	5817			127						46						1.64						2
tr|H3BUY0|H3BUY0_HUMAN	MRPL21	39S ribosomal protein L21, mitochondrial OS=Homo sapiens GN=MRPL21 PE=1 SV=1	21741			202						17						0.15						1
tr|A0A0C4DG17|A0A0C4DG17_HUMAN	RPSA	40S ribosomal protein SA OS=Homo sapiens GN=RPSA PE=4 SV=1	33464			106	136					66	44					0.21	0.1					3	1
tr|H3BNQ7|H3BNQ7_HUMAN	ABAT	4-aminobutyrate aminotransferase, mitochondrial OS=Homo sapiens GN=ABAT PE=1 SV=1	58741					181						18						0.06						2
tr|H3BM89|H3BM89_HUMAN	RPL4	60S ribosomal protein L4 OS=Homo sapiens GN=RPL4 PE=1 SV=1	37861			207						16						0.09						1
tr|I3L1U9|I3L1U9_HUMAN	ACTG1	Actin, cytoplasmic 2 (Fragment) OS=Homo sapiens GN=ACTG1 PE=1 SV=1	23887					78	82					77	62					0.69	0.3					6	3
sp|O43734|CIKS_HUMAN	TRAF3IP2	Adapter protein CIKS OS=Homo sapiens GN=TRAF3IP2 PE=1 SV=3	65082			188						20						0.05						1
tr|H0Y984|H0Y984_HUMAN	BST1	ADP-ribosyl cyclase/cyclic ADP-ribose hydrolase 2 (Fragment) OS=Homo sapiens GN=BST1 PE=1 SV=1	21525		144						17						0.16						1
tr|H0Y984|H0Y984_HUMAN	BST1	ADP-ribosyl cyclase/cyclic ADP-ribose hydrolase 2 (Fragment) OS=Homo sapiens GN=BST1 PE=1 SV=1	21525		144						17						0.16						1
sp|Q9NVJ2|ARL8B_HUMAN	ARL8B	ADP-ribosylation factor-like protein 8B OS=Homo sapiens GN=ARL8B PE=1 SV=1	21753				184						26						0.15						2
tr|A0A087WX84|A0A087WX84_HUMAN	AKAP9	A-kinase anchor protein 9 OS=Homo sapiens GN=AKAP9 PE=1 SV=1	191589				196	167	130				24	22	29				0.02	0.02	0.02				5	6	6
sp|Q09328|MGT5A_HUMAN	MGAT5	Alpha-1,6-mannosylglycoprotein 6-beta-N-acetylglucosaminyltransferase A OS=Homo sapiens GN=MGAT5 PE=1 SV=1	85628				219						18						0.04						1
tr|H0YFH1|H0YFH1_HUMAN	A2M	Alpha-2-macroglobulin (Fragment) OS=Homo sapiens GN=A2M PE=1 SV=1	7951				145		107				38		40				0.44		0.44				2		1
tr|E9PJL7|E9PJL7_HUMAN	CRYAB	Alpha-crystallin B chain (Fragment) OS=Homo sapiens GN=CRYAB PE=1 SV=4	15339				96						86						0.22						2
tr|A0A024R3B9|A0A024R3B9_HUMAN	CRYAB	Alpha-crystallin B chain OS=Homo sapiens GN=CRYAB PE=1 SV=1	12245					130	113					30	35					0.28	0.28					1	1
sp|P02511|CRYAB_HUMAN	CRYAB	Alpha-crystallin B chain OS=Homo sapiens GN=CRYAB PE=1 SV=2	20146			93	97					81	86					0.59	0.59					3	5
tr|M0QZ18|M0QZ18_HUMAN	ANKRD24	Ankyrin repeat domain-containing protein 24 (Fragment) OS=Homo sapiens GN=ANKRD24 PE=1 SV=4	90719			184			157			21			21			0.04			0.04			2			2
tr|H0Y4T9|H0Y4T9_HUMAN	ANKRD26	Ankyrin repeat domain-containing protein 26 (Fragment) OS=Homo sapiens GN=ANKRD26 PE=1 SV=1	24521		150						15						0.14						1
tr|H0Y4T9|H0Y4T9_HUMAN	ANKRD26	Ankyrin repeat domain-containing protein 26 (Fragment) OS=Homo sapiens GN=ANKRD26 PE=1 SV=1	24521		150						15						0.14						1
sp|Q9BQI6|ANR32_HUMAN	ANKRD32	Ankyrin repeat domain-containing protein 32 OS=Homo sapiens GN=ANKRD32 PE=1 SV=2	122455						141						25						0.03						1
tr|H0YKS4|H0YKS4_HUMAN	ANXA2	Annexin (Fragment) OS=Homo sapiens GN=ANXA2 PE=1 SV=1	19632			136	116	90	108			43	55	66	39			0.17	0.17	0.17	0.17			3	2	2	2
tr|C9JX71|C9JX71_HUMAN	APOD	Apolipoprotein D (Fragment) OS=Homo sapiens GN=APOD PE=1 SV=1	17102			134						43						0.2						1
tr|C9JF17|C9JF17_HUMAN	APOD	Apolipoprotein D (Fragment) OS=Homo sapiens GN=APOD PE=1 SV=1	24541			137	105					43	71					0.29	0.47					2	3
tr|C9JLV4|C9JLV4_HUMAN	APAF1	Apoptotic protease-activating factor 1 OS=Homo sapiens GN=APAF1 PE=1 SV=1	134489						133						28						0.02						1
sp|P00966|ASSY_HUMAN	ASS1	Argininosuccinate synthase OS=Homo sapiens GN=ASS1 PE=1 SV=2	46786			141	135	103				40	45	45				0.07	0.07	0.07				1	1	1
sp|Q6SPF0|SAMD1_HUMAN	SAMD1	Atherin OS=Homo sapiens GN=SAMD1 PE=1 SV=1	56189				118	111	93				54	37	54				0.06	0.06	0.06				1	1	1
sp|P30049|ATPD_HUMAN	ATP5D	ATP synthase subunit delta, mitochondrial OS=Homo sapiens GN=ATP5D PE=1 SV=2	17479		104		166	135	127		30		30	29	29		0.19		0.19	0.19	0.19		3		2	2	3
tr|H7C068|H7C068_HUMAN	ATP5O	ATP synthase subunit O, mitochondrial (Fragment) OS=Homo sapiens GN=ATP5O PE=1 SV=1	9612		130						19						0.36						1
tr|A0A087WXS7|A0A087WXS7_HUMAN	ASNA1	ATPase ASNA1 OS=Homo sapiens GN=ASNA1 PE=1 SV=1	37551			205			185			17			16			0.09			0.09			2			1
tr|Q6N017|Q6N017_HUMAN	DKFZp686K07118	ATP-binding cassette sub-family A member 5 (Fragment) OS=Homo sapiens GN=DKFZp686K07118 PE=1 SV=1	48516						159						21						0.07						1
tr|F5H0G0|F5H0G0_HUMAN	ABCB9	ATP-binding cassette sub-family B member 9 OS=Homo sapiens GN=ABCB9 PE=1 SV=1	30427					192						16						0.11						1
tr|E9PK50|E9PK50_HUMAN	ABCC8	ATP-binding cassette sub-family C member 8 OS=Homo sapiens GN=ABCC8 PE=1 SV=1	113212			169						24						0.03						1
sp|O76031|CLPX_HUMAN	CLPX	ATP-dependent Clp protease ATP-binding subunit clpX-like, mitochondrial OS=Homo sapiens GN=CLPX PE=1 SV=2	69922						158						21						0.05						1
tr|Q5URX0|Q5URX0_HUMAN	HEXB	Beta-hexosaminidase subunit beta OS=Homo sapiens GN=HEXB PE=1 SV=1	38519			74	74					150	135					0.18	0.18					2	2
sp|Q86Z14|KLOTB_HUMAN	KLB	Beta-klotho OS=Homo sapiens GN=KLB PE=1 SV=1	120473			192						19						0.03						1
sp|Q53H82|LACB2_HUMAN	LACTB2	Beta-lactamase-like protein 2 OS=Homo sapiens GN=LACTB2 PE=1 SV=2	33070						187						16						0.1						1
sp|Q9UHR4|BI2L1_HUMAN	BAIAP2L1	Brain-specific angiogenesis inhibitor 1-associated protein 2-like protein 1 OS=Homo sapiens GN=BAIAP2L1 PE=1 SV=2	57189		109	203					28	17					0.06	0.06					1	1
tr|H7BYV6|H7BYV6_HUMAN	BIN3	Bridging integrator 3 OS=Homo sapiens GN=BIN3 PE=1 SV=1	23970			193						19						0.14						1
sp|P35219|CAH8_HUMAN	CA8	Carbonic anhydrase-related protein OS=Homo sapiens GN=CA8 PE=1 SV=3	33238			172						23						0.1						1
tr|H0Y645|H0Y645_HUMAN	CSNK1E	Casein kinase I isoform epsilon (Fragment) OS=Homo sapiens GN=CSNK1E PE=1 SV=1	31673				107	79	102				70	76	43				0.11	0.11	0.11				1	1	1
tr|B0QY34|B0QY34_HUMAN	CSNK1E	Casein kinase I isoform epsilon OS=Homo sapiens GN=CSNK1E PE=1 SV=1	38635			90						91						0.09						1
tr|B4DRK2|B4DRK2_HUMAN	CTNND2	Catenin delta-2 OS=Homo sapiens GN=CTNND2 PE=1 SV=1	98945			211	164					16	30					0.03	0.03					1	1
sp|P49454|CENPF_HUMAN	CENPF	Centromere protein F OS=Homo sapiens GN=CENPF PE=1 SV=2	370844					188						17						0.01						2
tr|J3QQV3|J3QQV3_HUMAN	CEP112	Centrosomal protein of 112 kDa (Fragment) OS=Homo sapiens GN=CEP112 PE=1 SV=1	66723				220						18						0.05						1
tr|G5E9W2|G5E9W2_HUMAN	CHPF2	Chondroitin sulfate glucuronyltransferase OS=Homo sapiens GN=CHPF2 PE=1 SV=1	85778				177		118				28		31				0.04		0.04				2		2
sp|Q9P2M7|CING_HUMAN	CGN	Cingulin OS=Homo sapiens GN=CGN PE=1 SV=2	136532			195						19						0.02						2
tr|A0A0A0MR27|A0A0A0MR27_HUMAN	CCDC14	Coiled-coil domain-containing protein 14 OS=Homo sapiens GN=CCDC14 PE=1 SV=1	96734			199		200				18		16				0.03		0.03				1		1
sp|Q569K6|CC157_HUMAN	CCDC157	Coiled-coil domain-containing protein 157 OS=Homo sapiens GN=CCDC157 PE=2 SV=3	84915			212						15						0.04						1
tr|A0A0A0MTQ8|A0A0A0MTQ8_HUMAN	CCDC175	Coiled-coil domain-containing protein 175 OS=Homo sapiens GN=CCDC175 PE=4 SV=1	97809			206						17						0.03						1
tr|C9JNG9|C9JNG9_HUMAN	COL6A3	Collagen alpha-3(VI) chain (Fragment) OS=Homo sapiens GN=COL6A3 PE=1 SV=1	77239		113						27						0.04						1
sp|Q96RT6|CTGE2_HUMAN	CTAGE1	cTAGE family member 2 OS=Homo sapiens GN=CTAGE1 PE=1 SV=2	85570			200						18						0.04						1
tr|Q5J9B1|Q5J9B1_HUMAN	CYP1A1	Cytochrome P450 OS=Homo sapiens GN=CYP1A1 PE=1 SV=1	55646			160						27						0.06						1
sp|Q14204|DYHC1_HUMAN	DYNC1H1	Cytoplasmic dynein 1 heavy chain 1 OS=Homo sapiens GN=DYNC1H1 PE=1 SV=5	534809			183						22						0.01						2
tr|H7BYC8|H7BYC8_HUMAN	DYNC2LI1	Cytoplasmic dynein 2 light intermediate chain 1 (Fragment) OS=Homo sapiens GN=DYNC2LI1 PE=1 SV=1	35761					169						22						0.09						3
sp|P15924|DESP_HUMAN	DSP	Desmoplakin OS=Homo sapiens GN=DSP PE=1 SV=3	334021					57						187						0.1						14
tr|A0A087WUZ9|A0A087WUZ9_HUMAN	DGKD	Diacylglycerol kinase OS=Homo sapiens GN=DGKD PE=1 SV=1	132132						176						18						0.02						1
tr|Q6PIY2|Q6PIY2_HUMAN	POLM	DNA-directed DNA/RNA polymerase mu OS=Homo sapiens GN=POLM PE=1 SV=1	29528			163	139	148				26	40	25				0.11	0.11	0.11				2	2	3
tr|E9PH18|E9PH18_HUMAN	DNAJB6	DnaJ homolog subfamily B member 6 OS=Homo sapiens GN=DNAJB6 PE=1 SV=1	23883			109						64						0.14						2
tr|F8WCZ4|F8WCZ4_HUMAN	DNAJB6	DnaJ homolog subfamily B member 6 OS=Homo sapiens GN=DNAJB6 PE=1 SV=1	14922				121						53						0.51						2
tr|G5E9L9|G5E9L9_HUMAN	DCLK2	Doublecortin and CaM kinase-like 2, isoform CRA_c OS=Homo sapiens GN=DCLK2 PE=1 SV=1	76956			191	231					19	15					0.04	0.04					1	1
sp|O95147|DUS14_HUMAN	DUSP14	Dual specificity protein phosphatase 14 OS=Homo sapiens GN=DUSP14 PE=1 SV=1	22469			34	40	67	58			724	623	108	142			6.03	3.03	1.01	0.75			27	20	7	8
sp|O95147|DUS14_HUMAN	DUSP14	Dual specificity protein phosphatase 14 OS=Homo sapiens GN=DUSP14 PE=1 SV=1	22469			34	40	67	58			724	623	108	142			6.03	3.03	1.01	0.75			27	20	7	8
sp|Q8WXX0|DYH7_HUMAN	DNAH7	Dynein heavy chain 7, axonemal OS=Homo sapiens GN=DNAH7 PE=1 SV=2	464398			168	229					24	16					0.01	0.01					1	1
sp|Q96FJ2|DYL2_HUMAN	DYNLL2	Dynein light chain 2, cytoplasmic OS=Homo sapiens GN=DYNLL2 PE=1 SV=1	10457				137						43						0.33						1
tr|H3BTA3|H3BTA3_HUMAN	STUB1	E3 ubiquitin-protein ligase CHIP (Fragment) OS=Homo sapiens GN=STUB1 PE=1 SV=1	18706				154						34						0.18						1
sp|Q86UD3|MARH3_HUMAN	2016-03-03	E3 ubiquitin-protein ligase MARCH3 OS=Homo sapiens GN=MARCH3 PE=2 SV=1	29227					187						17						0.11						1
tr|A0A087WY34|A0A087WY34_HUMAN	MYCBP2	E3 ubiquitin-protein ligase MYCBP2 (Fragment) OS=Homo sapiens GN=MYCBP2 PE=1 SV=1	9221		110						28						0.38						1
tr|K7EN24|K7EN24_HUMAN	RNF167	E3 ubiquitin-protein ligase RNF167 (Fragment) OS=Homo sapiens GN=RNF167 PE=1 SV=1	8347						164						20						0.42						1
sp|Q9Y252|RNF6_HUMAN	RNF6	E3 ubiquitin-protein ligase RNF6 OS=Homo sapiens GN=RNF6 PE=1 SV=1	78444					175						20						0.04						1
sp|P98170|XIAP_HUMAN	XIAP	E3 ubiquitin-protein ligase XIAP OS=Homo sapiens GN=XIAP PE=1 SV=2	57789				174						28						0.06						1
tr|E7EQT3|E7EQT3_HUMAN	SLC4A5	Electrogenic sodium bicarbonate cotransporter 4 (Fragment) OS=Homo sapiens GN=SLC4A5 PE=1 SV=4	106323				144						39						0.03						1
sp|Q9UNN8|EPCR_HUMAN	PROCR	Endothelial protein C receptor OS=Homo sapiens GN=PROCR PE=1 SV=1	26997			111	140					61	40					0.12	0.12					1	1
tr|D6RB59|D6RB59_HUMAN	EXOC3	Exocyst complex component 3 OS=Homo sapiens GN=EXOC3 PE=1 SV=1	53607		139						18						0.06						1
tr|F5GXG5|F5GXG5_HUMAN	EXPH5	Exophilin-5 (Fragment) OS=Homo sapiens GN=EXPH5 PE=1 SV=1	134279			170		176				24		19				0.02		0.02				1		1
tr|E7EQR4|E7EQR4_HUMAN	EZR	Ezrin OS=Homo sapiens GN=EZR PE=1 SV=3	69443				211						20						0.05						1
sp|P15090|FABP4_HUMAN	FABP4	Fatty acid-binding protein, adipocyte OS=Homo sapiens GN=FABP4 PE=1 SV=3	14824			61	58					247	273					2.44	1.28					8	6
tr|I6L8B7|I6L8B7_HUMAN	FABP5	Fatty acid-binding protein, epidermal OS=Homo sapiens GN=FABP5 PE=1 SV=1	11592				98						85						0.3						1
tr|D6RIC0|D6RIC0_HUMAN	FBXO8	F-box only protein 8 (Fragment) OS=Homo sapiens GN=FBXO8 PE=4 SV=1	21482			178						22						0.16						2
tr|A0A0A0MRW5|A0A0A0MRW5_HUMAN	FBXL13	F-box/LRR-repeat protein 13 OS=Homo sapiens GN=FBXL13 PE=4 SV=1	80219					117						36						0.04						1
tr|J3KNM9|J3KNM9_HUMAN	FBXL7	F-box/LRR-repeat protein 7 OS=Homo sapiens GN=FBXL7 PE=1 SV=2	52039		100						32						0.06						2
tr|A0A087WUA0|A0A087WUA0_HUMAN	FGA	Fibrinogen alpha chain OS=Homo sapiens GN=FGA PE=1 SV=1	33440		85	99	143	71	91		43	76	39	98	56		0.1	0.1	0.1	0.1	0.1		3	3	1	2	1
tr|H0Y4Y8|H0Y4Y8_HUMAN	FIBCD1	Fibrinogen C domain-containing protein 1 (Fragment) OS=Homo sapiens GN=FIBCD1 PE=1 SV=1	33713			182						22						0.1						1
tr|A0A075B6Q2|A0A075B6Q2_HUMAN	FNBP1L	Formin-binding protein 1-like (Fragment) OS=Homo sapiens GN=FNBP1L PE=1 SV=1	51539			131						44						0.06						1
sp|P17931|LEG3_HUMAN	LGALS3	Galectin-3 OS=Homo sapiens GN=LGALS3 PE=1 SV=5	26193			56	61		161			297	222		21			2.74	1.94		0.13			16	20		3
sp|P47929|LEG7_HUMAN	LGALS7	Galectin-7 OS=Homo sapiens GN=LGALS7 PE=1 SV=2	15123			112	93					60	92					0.5	0.84					2	3
sp|Q92820|GGH_HUMAN	GGH	Gamma-glutamyl hydrolase OS=Homo sapiens GN=GGH PE=1 SV=2	36340			133	141					44	39					0.09	0.09					2	1
sp|P09211|GSTP1_HUMAN	GSTP1	Glutathione S-transferase P OS=Homo sapiens GN=GSTP1 PE=1 SV=2	23569			102	124					72	52					0.14	0.14					2	2
tr|E7EUT5|E7EUT5_HUMAN	GAPDH	Glyceraldehyde-3-phosphate dehydrogenase OS=Homo sapiens GN=GAPDH PE=1 SV=1	28024			120						51						0.25						6
sp|P23378|GCSP_HUMAN	GLDC	Glycine dehydrogenase (decarboxylating), mitochondrial OS=Homo sapiens GN=GLDC PE=1 SV=2	114254				142						39						0.03						2
tr|J3QQW0|J3QQW0_HUMAN	GREB1L	GREB1-like protein (Fragment) OS=Homo sapiens GN=GREB1L PE=1 SV=1	21254						160						21						0.16						1
tr|A0A0A0MRD9|A0A0A0MRD9_HUMAN	HPR	Haptoglobin-related protein OS=Homo sapiens GN=HPR PE=1 SV=1	31878				126	99					52	49					0.1	0.1					1	2
tr|A0A024QZ42|A0A024QZ42_HUMAN	PDCD6	HCG1985580, isoform CRA_c OS=Homo sapiens GN=PDCD6 PE=1 SV=1	14498				149						35						0.23						1
tr|E9PI65|E9PI65_HUMAN	HSPA8	Heat shock cognate 71 kDa protein (Fragment) OS=Homo sapiens GN=HSPA8 PE=1 SV=1	17962			107						65						0.41						2
tr|C9JSF2|C9JSF2_HUMAN	HSF2BP	Heat shock factor 2-binding protein (Fragment) OS=Homo sapiens GN=HSF2BP PE=1 SV=4	25656			143	160					38	31					0.13	0.13					9	9
sp|P04792|HSPB1_HUMAN	HSPB1	Heat shock protein beta-1 OS=Homo sapiens GN=HSPB1 PE=1 SV=2	22826		87	63	62	55	57		41	235	215	216	148		0.15	0.73	0.73	0.51	0.51		2	7	5	5	4
sp|P69905|HBA_HUMAN	HBA1	Hemoglobin subunit alpha OS=Homo sapiens GN=HBA1 PE=1 SV=2	15305				128						48						0.49						2
tr|A8MUF7|A8MUF7_HUMAN	HBE1	Hemoglobin subunit epsilon (Fragment) OS=Homo sapiens GN=HBE1 PE=1 SV=1	9464					87						69						0.37						1
tr|H0YB39|H0YB39_HUMAN	HNRNPH1	Heterogeneous nuclear ribonucleoprotein H (Fragment) OS=Homo sapiens GN=HNRNPH1 PE=1 SV=1	30590			104						67						0.11						1
tr|Q5TEC6|Q5TEC6_HUMAN	HIST2H3PS2	Histone cluster 2, H3, pseudogene 2 OS=Homo sapiens GN=HIST2H3PS2 PE=1 SV=1	15478			69	72	92				188	147	65				3.02	3.02	1.22				18	17	8
sp|P0C0S8|H2A1_HUMAN	HIST1H2AG	Histone H2A type 1 OS=Homo sapiens GN=HIST1H2AG PE=1 SV=2	14083			88	114					94	58					1.38	0.91					6	5
sp|P0C0S5|H2AZ_HUMAN	H2AFZ	Histone H2A.Z OS=Homo sapiens GN=H2AFZ PE=1 SV=2	13545		107				149		30				23		0.25				0.25		1				2
tr|K7EK07|K7EK07_HUMAN	H3F3B	Histone H3 (Fragment) OS=Homo sapiens GN=H3F3B PE=1 SV=1	14962			52	60		76			359	248		80			10.63	4.13		0.51			27	23		10
sp|P62805|H4_HUMAN	HIST1H4A	Histone H4 OS=Homo sapiens GN=HIST1H4A PE=1 SV=2	11360			44	41	44	59			440	609	302	133			13.25	30.62	5.42	3.92			18	21	10	10
sp|P62805|H4_HUMAN	HIST1H4A	Histone H4 OS=Homo sapiens GN=HIST1H4A PE=1 SV=2	11360			44	41	44	59			440	609	302	133			13.25	30.62	5.42	3.92			18	21	10	10
tr|F8W9J5|F8W9J5_HUMAN	EVX1	Homeobox even-skipped homolog protein 1 OS=Homo sapiens GN=EVX1 PE=4 SV=1	20935				212						20						0.16						1
tr|Q3KNR6|Q3KNR6_HUMAN	ST13	Hsc70-interacting protein OS=Homo sapiens GN=ST13 PE=1 SV=1	24010		102	161	180		151		31	26	27		23		0.14	0.14	0.14		0.14		4	7	5		4
sp|P01765|HV304_HUMAN	sp|P01765|HV304_HUMAN	Ig heavy chain V-III region TIL OS=Homo sapiens PE=1 SV=1	12462				133	107					45	42					0.28	0.28					1	1
tr|H0Y3V4|H0Y3V4_HUMAN	IPO5	Importin-5 (Fragment) OS=Homo sapiens GN=IPO5 PE=1 SV=1	20589			177						22						0.16						2
tr|A0A087WTE1|A0A087WTE1_HUMAN	ITIH2	Inter-alpha-trypsin inhibitor heavy chain H2 OS=Homo sapiens GN=ITIH2 PE=1 SV=1	107046				169						29						0.03						1
sp|Q96LB3|IFT74_HUMAN	IFT74	Intraflagellar transport protein 74 homolog OS=Homo sapiens GN=IFT74 PE=1 SV=1	69310					204						15						0.05						2
sp|P27037-2|AVR2A_HUMAN	ACVR2A	Isoform 2 of Activin receptor type-2A OS=Homo sapiens GN=ACVR2A	46196					189						17						0.07						1
sp|Q6P587-2|FAHD1_HUMAN	FAHD1	Isoform 2 of Acylpyruvase FAHD1, mitochondrial OS=Homo sapiens GN=FAHD1	25179			98	91					77	95					0.13	0.28					1	2
sp|Q9NVJ2-2|ARL8B_HUMAN	ARL8B	Isoform 2 of ADP-ribosylation factor-like protein 8B OS=Homo sapiens GN=ARL8B	18687			149						31						0.18						1
sp|Q86UK0-2|ABCAC_HUMAN	ABCA12	Isoform 2 of ATP-binding cassette sub-family A member 12 OS=Homo sapiens GN=ABCA12	258848			209						16						0.01						1
sp|Q9H221-2|ABCG8_HUMAN	ABCG8	Isoform 2 of ATP-binding cassette sub-family G member 8 OS=Homo sapiens GN=ABCG8	76341				199						23						0.04						2
sp|Q7Z7A1-2|CNTRL_HUMAN	CNTRL	Isoform 2 of Centriolin OS=Homo sapiens GN=CNTRL	205901			190	190	182				20	24	18				0.02	0.02	0.02				2	3	1
sp|Q13370-2|PDE3B_HUMAN	PDE3B	Isoform 2 of cGMP-inhibited 3~,5~-cyclic phosphodiesterase B OS=Homo sapiens GN=PDE3B	120445		140						18						0.03						1
0-2|PDE3B_HUMAN	PDE3B	Isoform 2 of cGMP-inhibited 3~,5~-cyclic phosphodiesterase B OS=Homo sapiens GN=PDE3B	120445		140						18						0.03						1
sp|Q494V2-2|CCD37_HUMAN	CCDC37	Isoform 2 of Coiled-coil domain-containing protein 37 OS=Homo sapiens GN=CCDC37	71372				225						16						0.05						2
sp|Q6UWE0-2|LRSM1_HUMAN	LRSAM1	Isoform 2 of E3 ubiquitin-protein ligase LRSAM1 OS=Homo sapiens GN=LRSAM1	81404					197						16						0.04						1
sp|Q15717-2|ELAV1_HUMAN	ELAVL1	Isoform 2 of ELAV-like protein 1 OS=Homo sapiens GN=ELAVL1	39200		118						25						0.08						1
sp|P78549-2|NTH_HUMAN	NTHL1	Isoform 2 of Endonuclease III-like protein 1 OS=Homo sapiens GN=NTHL1	33891			164						26						0.1						2
sp|Q96CN4-2|EVI5L_HUMAN	EVI5L	Isoform 2 of EVI5-like protein OS=Homo sapiens GN=EVI5L	92999		131						19						0.04						1
sp|Q8N9H8-2|MUT7_HUMAN	EXD3	Isoform 2 of Exonuclease mut-7 homolog OS=Homo sapiens GN=EXD3	66478				221						17						0.05						1
sp|Q8TCJ0-2|FBX25_HUMAN	FBXO25	Isoform 2 of F-box only protein 25 OS=Homo sapiens GN=FBXO25	42869						193						15						0.08						1
sp|Q7L5L3-1|GDPD3_HUMAN	GDPD3	Isoform 2 of Glycerophosphodiester phosphodiesterase domain-containing protein 3 OS=Homo sapiens GN=GDPD3	30004				197						23						0.11						3
sp|Q8N9B5-2|JMY_HUMAN	JMY	Isoform 2 of Junction-mediating and -regulatory protein OS=Homo sapiens GN=JMY	110896					115						36						0.03						2
sp|P05787-2|K2C8_HUMAN	KRT8	Isoform 2 of Keratin, type II cytoskeletal 8 OS=Homo sapiens GN=KRT8	56573					83	67					74	94					0.33	0.25					13	14
sp|Q6KB66-2|K2C80_HUMAN	KRT80	Isoform 2 of Keratin, type II cytoskeletal 80 OS=Homo sapiens GN=KRT80	47782			77	77	75	73			126	132	89	83			0.4	0.22	0.07	0.07			9	6	2	4
sp|Q9BYP9-2|KRA99_HUMAN	KRTAP9-9	Isoform 2 of Keratin-associated protein 9-9 OS=Homo sapiens GN=KRTAP9-9	21512		95	67	51	47	46		36	192	340	274	268		0.34	1.06	1.38	1.06	1.06		3	6	13	9	9
sp|Q8TF66-2|LRC15_HUMAN	LRRC15	Isoform 2 of Leucine-rich repeat-containing protein 15 OS=Homo sapiens GN=LRRC15	65893			118	75	94	121			52	135	55	30			0.05	0.16	0.05	0.05			3	5	3	2
sp|P59901-2|LIRA4_HUMAN	LILRA4	Isoform 2 of Leukocyte immunoglobulin-like receptor subfamily A member 4 OS=Homo sapiens GN=LILRA4	48232					138	142					29	25					0.07	0.07					1	4
sp|O95072-2|REC8_HUMAN	REC8	Isoform 2 of Meiotic recombination protein REC8 homolog OS=Homo sapiens GN=REC8	61077		105		167	136	128		30		30	29	29		0.05		0.05	0.05	0.05		3		2	2	3
sp|Q8TE76-2|MORC4_HUMAN	MORC4	Isoform 2 of MORC family CW-type zinc finger protein 4 OS=Homo sapiens GN=MORC4	74877						183						17						0.04						1
sp|Q9UDY8-2|MALT1_HUMAN	MALT1	Isoform 2 of Mucosa-associated lymphoid tissue lymphoma translocation protein 1 OS=Homo sapiens GN=MALT1	92505		93		132	134	87		38		47	29	60		0.04		0.04	0.04	0.04		3		2	2	3
sp|P41219-2|PERI_HUMAN	PRPH	Isoform 2 of Peripherin OS=Homo sapiens GN=PRPH	53861						162						20						0.06						2
sp|Q96KR7-2|PHAR3_HUMAN	PHACTR3	Isoform 2 of Phosphatase and actin regulator 3 OS=Homo sapiens GN=PHACTR3	58604					202						15						0.06						1
sp|Q9NQI0-2|DDX4_HUMAN	DDX4	Isoform 2 of Probable ATP-dependent RNA helicase DDX4 OS=Homo sapiens GN=DDX4	76571			179						22						0.04						1
sp|Q8IZF6-2|GP112_HUMAN	GPR112	Isoform 2 of Probable G-protein coupled receptor 112 OS=Homo sapiens GN=GPR112	302965					139						28						0.01						1
sp|P05165-2|PCCA_HUMAN	PCCA	Isoform 2 of Propionyl-CoA carboxylase alpha chain, mitochondrial OS=Homo sapiens GN=PCCA	77569		98		183				34		26				0.04		0.04				1		1
sp|Q9Y316-2|MEMO1_HUMAN	MEMO1	Isoform 2 of Protein MEMO1 OS=Homo sapiens GN=MEMO1	31573			146	81					34	121					0.11	0.35					2	3
sp|Q14289-2|FAK2_HUMAN	PTK2B	Isoform 2 of Protein-tyrosine kinase 2-beta OS=Homo sapiens GN=PTK2B	112366			154	186		180			30	25		17			0.03	0.03		0.03			6	4		4
sp|A7KAX9-2|RHG32_HUMAN	ARHGAP32	Isoform 2 of Rho GTPase-activating protein 32 OS=Homo sapiens GN=ARHGAP32	192106		126						21						0.02						1
sp|Q13228-2|SBP1_HUMAN	SELENBP1	Isoform 2 of Selenium-binding protein 1 OS=Homo sapiens GN=SELENBP1	45662			66	64					199	203					0.15	0.23					8	8
sp|Q8TDC3-2|BRSK1_HUMAN	BRSK1	Isoform 2 of Serine/threonine-protein kinase BRSK1 OS=Homo sapiens GN=BRSK1	87270						123						30						0.04						1
sp|Q8TDW5-2|SYTL5_HUMAN	SYTL5	Isoform 2 of Synaptotagmin-like protein 5 OS=Homo sapiens GN=SYTL5	84551			166						25						0.04						1
sp|P10599-2|THIO_HUMAN	TXN	Isoform 2 of Thioredoxin OS=Homo sapiens GN=TXN	9674			105	101					66	79					0.36	0.36					1	1
sp|Q9UGU0-2|TCF20_HUMAN	TCF20	Isoform 2 of Transcription factor 20 OS=Homo sapiens GN=TCF20	210950				224						16						0.02						1
sp|Q14956-2|GPNMB_HUMAN	GPNMB	Isoform 2 of Transmembrane glycoprotein NMB OS=Homo sapiens GN=GPNMB	63345				223						17						0.05						1
sp|Q8WVE6-2|TM171_HUMAN	TMEM171	Isoform 2 of Transmembrane protein 171 OS=Homo sapiens GN=TMEM171	35208		103		165	133	126		30		30	29	29		0.09		0.09	0.09	0.09		2		2	2	3
sp|Q9Y275-2|TN13B_HUMAN	TNFSF13B	Isoform 2 of Tumor necrosis factor ligand superfamily member 13B OS=Homo sapiens GN=TNFSF13B	29461					199						16						0.11						1
sp|Q5VWT5-2|CA168_HUMAN	C1orf168	Isoform 2 of Uncharacterized protein C1orf168 OS=Homo sapiens GN=C1orf168	39610					162						23						0.08						1
sp|Q6P1W5-2|CA094_HUMAN	C1orf94	Isoform 2 of Uncharacterized protein C1orf94 OS=Homo sapiens GN=C1orf94	45330		123						23						0.07						1
sp|Q15906-2|VPS72_HUMAN	VPS72	Isoform 2 of Vacuolar protein sorting-associated protein 72 homolog OS=Homo sapiens GN=VPS72	42107		137		202	114	171		18		22	36	18		0.08		0.08	0.08	0.08		4		18	8	19
sp|O15195-2|VILL_HUMAN	VILL	Isoform 2 of Villin-like protein OS=Homo sapiens GN=VILL	94928		149						16						0.03						1
sp|O15195-2|VILL_HUMAN	VILL	Isoform 2 of Villin-like protein OS=Homo sapiens GN=VILL	94928		149						16						0.03						1
sp|Q9H8Y8-3|GORS2_HUMAN	GORASP2	Isoform 3 of Golgi reassembly-stacking protein 2 OS=Homo sapiens GN=GORASP2	48929			151						31						0.07						1
sp|Q9Y2N7-3|HIF3A_HUMAN	HIF3A	Isoform 3 of Hypoxia-inducible factor 3-alpha OS=Homo sapiens GN=HIF3A	69662						186						16						0.05						1
sp|Q9P2D0-3|IBTK_HUMAN	IBTK	Isoform 3 of Inhibitor of Bruton tyrosine kinase OS=Homo sapiens GN=IBTK	26469						136						28						0.13						1
sp|Q4KMZ1-3|IQCC_HUMAN	IQCC	Isoform 3 of IQ domain-containing protein C OS=Homo sapiens GN=IQCC	62612		141						17						0.05						1
sp|Q4KMZ1-3|IQCC_HUMAN	IQCC	Isoform 3 of IQ domain-containing protein C OS=Homo sapiens GN=IQCC	62612		141						17						0.05						1
sp|Q96BZ9-3|TBC20_HUMAN	TBC1D20	Isoform 3 of TBC1 domain family member 20 OS=Homo sapiens GN=TBC1D20	48579			155		149	189			29		25	16			0.14		0.14	0.07			2		3	2
sp|Q96JL9-3|ZN333_HUMAN	ZNF333	Isoform 3 of Zinc finger protein 333 OS=Homo sapiens GN=ZNF333	34409					194						16						0.1						1
sp|Q9Y603-3|ETV7_HUMAN	ETV7	Isoform C of Transcription factor ETV7 OS=Homo sapiens GN=ETV7	30391				210						20						0.11						2
sp|P15924-3|DESP_HUMAN	DSP	Isoform DSPIa of Desmoplakin OS=Homo sapiens GN=DSP	281080				78		66				128		96				0.06		0.08				12		14
sp|P06733-2|ENOA_HUMAN	ENO1	Isoform MBP-1 of Alpha-enolase OS=Homo sapiens GN=ENO1	37247			135	104	106	84			43	73	43	60			0.09	0.09	0.09	0.09			2	3	1	3
sp|Q9Y446-2|PKP3_HUMAN	PKP3	Isoform PKP3b of Plakophilin-3 OS=Homo sapiens GN=PKP3	89057				189	168					24	22					0.04	0.04					1	1
sp|Q13472-2|TOP3A_HUMAN	TOP3A	Isoform Short of DNA topoisomerase 3-alpha OS=Homo sapiens GN=TOP3A	111210				208						21						0.03						1
sp|Q16514-2|TAF12_HUMAN	TAF12	Isoform TAFII15 of Transcription initiation factor TFIID subunit 12 OS=Homo sapiens GN=TAF12	14930					151	175					25	18					0.23	0.23					1	1
sp|Q96PH1-2|NOX5_HUMAN	NOX5	Isoform v4 of NADPH oxidase 5 OS=Homo sapiens GN=NOX5	85536					201						16						0.04						2
sp|P14923|PLAK_HUMAN	JUP	Junction plakoglobin OS=Homo sapiens GN=JUP PE=1 SV=3	82434			62	67	76	77			244	193	85	77			0.22	0.12	0.17	0.08			11	8	5	3
tr|F5GWP8|F5GWP8_HUMAN	KRT17	Keratin, type I cytoskeletal 17 OS=Homo sapiens GN=KRT17 PE=1 SV=2	40490						28						728						0.27						46
tr|F8VZY9|F8VZY9_HUMAN	KRT18	Keratin, type I cytoskeletal 18 OS=Homo sapiens GN=KRT18 PE=1 SV=1	43747			36	36					713	714					0.16	0.08					47	46
tr|F8VZY9|F8VZY9_HUMAN	KRT18	Keratin, type I cytoskeletal 18 OS=Homo sapiens GN=KRT18 PE=1 SV=1	43747			36	36					713	714					0.16	0.08					47	46
sp|P08727|K1C19_HUMAN	KRT19	Keratin, type I cytoskeletal 19 OS=Homo sapiens GN=KRT19 PE=1 SV=4	44079		33	33	33	28			372	770	790	764			0.44	0.44	0.54	0.34			34	59	62	49
sp|P35900|K1C20_HUMAN	KRT20	Keratin, type I cytoskeletal 20 OS=Homo sapiens GN=KRT20 PE=1 SV=1	48514						37						462						0.22						34
sp|Q6A162|K1C40_HUMAN	KRT40	Keratin, type I cytoskeletal 40 OS=Homo sapiens GN=KRT40 PE=1 SV=2	50046			27	31	30				867	828	662				1.15	0.89	0.56				52	50	49
sp|Q6A162|K1C40_HUMAN	KRT40	Keratin, type I cytoskeletal 40 OS=Homo sapiens GN=KRT40 PE=1 SV=2	50046			27	31	30				867	828	662				1.15	0.89	0.56				52	50	49
sp|Q86Y46|K2C73_HUMAN	KRT73	Keratin, type II cytoskeletal 73 OS=Homo sapiens GN=KRT73 PE=1 SV=1	59457					81						75						0.18						6
tr|F5H1T9|F5H1T9_HUMAN	KRTAP2-1	Keratin-associated protein 2-1 OS=Homo sapiens GN=KRTAP2-1 PE=4 SV=1	14926			46	26	36	35			422	935	454	525			1.28	1.8	1.28	0.85			9	20	10	13
sp|Q3LI83|KR241_HUMAN	KRTAP24-1	Keratin-associated protein 24-1 OS=Homo sapiens GN=KRTAP24-1 PE=1 SV=1	29012		90						39						0.11						1
tr|A0A087X0S9|A0A087X0S9_HUMAN	KRTAP4-9	Keratin-associated protein 4-9 OS=Homo sapiens GN=KRTAP4-9 PE=4 SV=1	23399			70	87					185	108					0.71	0.31					9	5
sp|Q3LI64|KRA61_HUMAN	KRTAP6-1	Keratin-associated protein 6-1 OS=Homo sapiens GN=KRTAP6-1 PE=2 SV=1	7787					128						31						0.45						1
sp|A8MXZ3|KRA91_HUMAN	KRTAP9-1	Keratin-associated protein 9-1 OS=Homo sapiens GN=KRTAP9-1 PE=3 SV=1	31386				57	59	54				274	166	185				0.5	0.35	0.22				9	6	5
sp|A8MVA2|KRA96_HUMAN	KRTAP9-6	Keratin-associated protein 9-6 OS=Homo sapiens GN=KRTAP9-6 PE=3 SV=1	19638		133	186	146	179	138		19	20	36	18	28		0.17	0.17	0.37	0.17	0.17		1	2	4	2	1
tr|A0A087WTB3|A0A087WTB3_HUMAN	KRTAP9-8	Keratin-associated protein 9-8 OS=Homo sapiens GN=KRTAP9-8 PE=4 SV=1	20295				56	58					283	176					1.15	0.58					12	8
tr|F6S6P2|F6S6P2_HUMAN	BAG6	Large proline-rich protein BAG6 (Fragment) OS=Homo sapiens GN=BAG6 PE=1 SV=1	54807				218	157					19	23					0.06	0.06					9	9
tr|Q6MZR2|Q6MZR2_HUMAN	DKFZp779J2370	LysM and putative peptidoglycan-binding domain-containing protein 4 OS=Homo sapiens GN=DKFZp779J2370 PE=2 SV=1	14601						188						16						0.23						1
tr|G8JLL2|G8JLL2_HUMAN	PPT2	Lysosomal thioesterase PPT2 (Fragment) OS=Homo sapiens GN=PPT2 PE=1 SV=1	20670				113						60						0.16						1
sp|P61626|LYSC_HUMAN	LYZ	Lysozyme C OS=Homo sapiens GN=LYZ PE=1 SV=1	16982			82	89					107	104					0.44	0.44					2	3
sp|Q86SG7|LYG2_HUMAN	LYG2	Lysozyme g-like protein 2 OS=Homo sapiens GN=LYG2 PE=1 SV=2	23711			101						74						0.3						4
tr|H0Y9T5|H0Y9T5_HUMAN	DCP2	m7GpppN-mRNA hydrolase (Fragment) OS=Homo sapiens GN=DCP2 PE=1 SV=2	45244						167						19						0.07						1
sp|Q96C86|DCPS_HUMAN	DCPS	m7GpppX diphosphatase OS=Homo sapiens GN=DCPS PE=1 SV=2	38756		136		193	152			18		24	24			0.09		0.09	0.09			1		3	1
sp|P14174|MIF_HUMAN	MIF	Macrophage migration inhibitory factor OS=Homo sapiens GN=MIF PE=1 SV=4	12639			94	90	101	101			80	96	48	46			1.05	1.05	0.27	0.27			4	4	1	1
sp|Q9Y4C4|MFHA1_HUMAN	MFHAS1	Malignant fibrous histiocytoma-amplified sequence 1 OS=Homo sapiens GN=MFHAS1 PE=1 SV=2	117960				172		117				29		32				0.03		0.03				1		3
tr|A0A0A0MRP0|A0A0A0MRP0_HUMAN	MAP7D3	MAP7 domain-containing protein 3 (Fragment) OS=Homo sapiens GN=MAP7D3 PE=1 SV=1	90361						170						18						0.04						1
sp|Q96E52|OMA1_HUMAN	OMA1	Metalloendopeptidase OMA1, mitochondrial OS=Homo sapiens GN=OMA1 PE=1 SV=1	60766				213						20						0.05						1
sp|P22670|RFX1_HUMAN	RFX1	MHC class II regulatory factor RFX1 OS=Homo sapiens GN=RFX1 PE=1 SV=2	105035					174						20						0.03						1
tr|G5EA54|G5EA54_HUMAN	MIPOL1	Mirror-image polydactyly 1, isoform CRA_b OS=Homo sapiens GN=MIPOL1 PE=1 SV=1	48242			156	150					29	35					0.07	0.07					1	1
tr|E7EPM4|E7EPM4_HUMAN	MUC17	Mucin-17 OS=Homo sapiens GN=MUC17 PE=1 SV=1	426035		142						17						0.01						1
tr|E7EPM4|E7EPM4_HUMAN	MUC17	Mucin-17 OS=Homo sapiens GN=MUC17 PE=1 SV=1	426035		142						17						0.01						1
sp|Q15773|MLF2_HUMAN	MLF2	Myeloid leukemia factor 2 OS=Homo sapiens GN=MLF2 PE=1 SV=1	28186			100						75						0.12						1
tr|H0Y2S9|H0Y2S9_HUMAN	MPRIP	Myosin phosphatase Rho-interacting protein (Fragment) OS=Homo sapiens GN=MPRIP PE=1 SV=3	204672					118						35						0.02						1
sp|Q9UHE5|NAT8_HUMAN	NAT8	N-acetyltransferase 8 OS=Homo sapiens GN=NAT8 PE=1 SV=2	25831			176		124				23		34				0.13		0.13				1		1
tr|H7C2G2|H7C2G2_HUMAN	ART4	NAD(P)(+)--arginine ADP-ribosyltransferase (Fragment) OS=Homo sapiens GN=ART4 PE=1 SV=1	31719						140						27						0.1						1
tr|A0A0A0MRM2|A0A0A0MRM2_HUMAN	NRAP	Nebulin-related-anchoring protein OS=Homo sapiens GN=NRAP PE=1 SV=1	198048						168						19						0.02						1
tr|A0A0C4DG40|A0A0C4DG40_HUMAN	SYNE1	Nesprin-1 OS=Homo sapiens GN=SYNE1 PE=4 SV=1	1011226		114						26						0.01						2
tr|A0A087WUW6|A0A087WUW6_HUMAN	IKBKG	NF-kappa-B essential modulator OS=Homo sapiens GN=IKBKG PE=1 SV=1	47982				179						27						0.07						3
tr|E7EVK1|E7EVK1_HUMAN	NCOR1	Nuclear receptor corepressor 1 (Fragment) OS=Homo sapiens GN=NCOR1 PE=1 SV=2	116528					119						35						0.03						1
tr|H0YEG7|H0YEG7_HUMAN	NRIP3	Nuclear receptor-interacting protein 3 (Fragment) OS=Homo sapiens GN=NRIP3 PE=4 SV=1	6415		112						27						0.56						1
tr|H3BPX2|H3BPX2_HUMAN	OBSCN	Obscurin OS=Homo sapiens GN=OBSCN PE=1 SV=2	986251				230	180					15	18					0	0					1	1
sp|Q8NGJ4|O52E2_HUMAN	OR52E2	Olfactory receptor 52E2 OS=Homo sapiens GN=OR52E2 PE=2 SV=2	37290		135						18						0.09						1
sp|Q99650|OSMR_HUMAN	OSMR	Oncostatin-M-specific receptor subunit beta OS=Homo sapiens GN=OSMR PE=1 SV=1	111920			174		183	150			23		17	23			0.03		0.03	0.03			2		2	3
sp|Q9Y5B6|PAXB1_HUMAN	PAXBP1	PAX3- and PAX7-binding protein 1 OS=Homo sapiens GN=PAXBP1 PE=1 SV=2	105195			196		196				18		16				0.03		0.03				1		1
sp|P62937|PPIA_HUMAN	PPIA	Peptidyl-prolyl cis-trans isomerase A OS=Homo sapiens GN=PPIA PE=1 SV=2	18229			117						53						0.67						4
tr|A0A087WTS4|A0A087WTS4_HUMAN	FKBP1A	Peptidyl-prolyl cis-trans isomerase FKBP1A OS=Homo sapiens GN=FKBP1A PE=4 SV=1	11192			123						50						0.31						1
tr|F8WE65|F8WE65_HUMAN	PPIA	Peptidyl-prolyl cis-trans isomerase OS=Homo sapiens GN=PPIA PE=1 SV=1	13184				115						58						0.58						3
tr|H7C5W5|H7C5W5_HUMAN	PRPH	Peripherin (Fragment) OS=Homo sapiens GN=PRPH PE=1 SV=1	22980					177						18						0.15						1
sp|O00443|P3C2A_HUMAN	PIK3C2A	Phosphatidylinositol 4-phosphate 3-kinase C2 domain-containing subunit alpha OS=Homo sapiens GN=PIK3C2A PE=1 SV=2	192156				171						29						0.02						1
tr|E9PI56|E9PI56_HUMAN	PICALM	Phosphatidylinositol-binding clathrin assembly protein (Fragment) OS=Homo sapiens GN=PICALM PE=1 SV=4	16926						163						20						0.2						1
tr|H0YAA1|H0YAA1_HUMAN	ATP8A1	Phospholipid-transporting ATPase IA (Fragment) OS=Homo sapiens GN=ATP8A1 PE=1 SV=1	8265			162	200	144	144			26	22	27	24			0.43	0.43	0.43	0.43			1	1	1	1
tr|A0A087WYY6|A0A087WYY6_HUMAN	PKP1	Plakophilin-1 OS=Homo sapiens GN=PKP1 PE=1 SV=1	81736			79	84	95	99			125	119	52	47			0.37	0.22	0.17	0.08			9	7	6	2
tr|X6R3U4|X6R3U4_HUMAN	PLEKHH3	Pleckstrin homology domain-containing family H member 3 OS=Homo sapiens GN=PLEKHH3 PE=1 SV=1	85831				176						28						0.04						1
tr|K7EIZ3|K7EIZ3_HUMAN	PLEKHJ1	Pleckstrin homology domain-containing family J member 1 OS=Homo sapiens GN=PLEKHJ1 PE=1 SV=1	31387				194						24						0.11						1
tr|J3QS39|J3QS39_HUMAN	UBB	Polyubiquitin-B (Fragment) OS=Homo sapiens GN=UBB PE=1 SV=1	10463			83	108					105	69					2.15	1.36					10	10
tr|A0A0C4DGC5|A0A0C4DGC5_HUMAN	LMNA	Prelamin-A/C (Fragment) OS=Homo sapiens GN=LMNA PE=4 SV=1	27805			114		116				58		36				0.12		0.12				2		1
sp|Q6P2Q9|PRP8_HUMAN	PRPF8	Pre-mRNA-processing-splicing factor 8 OS=Homo sapiens GN=PRPF8 PE=1 SV=2	274738						169						19						0.01						5
tr|H0YHP5|H0YHP5_HUMAN	PAWR	PRKC apoptosis WT1 regulator protein (Fragment) OS=Homo sapiens GN=PAWR PE=1 SV=1	8588					159						23						0.41						1
sp|Q8N9N8|EIF1A_HUMAN	EIF1AD	Probable RNA-binding protein EIF1AD OS=Homo sapiens GN=EIF1AD PE=1 SV=1	19099					166						22						0.18						1
tr|I3L3D5|I3L3D5_HUMAN	PFN1	Profilin-1 (Fragment) OS=Homo sapiens GN=PFN1 PE=1 SV=1	17620				95						88						0.19						1
tr|A0A0A0MRD0|A0A0A0MRD0_HUMAN	FAM227A	Protein FAM227A OS=Homo sapiens GN=FAM227A PE=1 SV=1	75903						155						21						0.04						1
sp|Q5JW98|FA26D_HUMAN	FAM26D	Protein FAM26D OS=Homo sapiens GN=FAM26D PE=1 SV=1	36063			173	206					23	21					0.09	0.09					3	1
sp|Q9BQN1|FA83C_HUMAN	FAM83C	Protein FAM83C OS=Homo sapiens GN=FAM83C PE=1 SV=3	81540				188						25						0.04						2
tr|J3KPS2|J3KPS2_HUMAN	FAM83H	Protein FAM83H (Fragment) OS=Homo sapiens GN=FAM83H PE=1 SV=1	96676					198						16						0.03						1
tr|E9PRR7|E9PRR7_HUMAN	FRG1	Protein FRG1 (Fragment) OS=Homo sapiens GN=FRG1 PE=1 SV=1	12622					193						16						0.27						1
tr|H7C2U6|H7C2U6_HUMAN	NIPSNAP1	Protein NipSnap homolog 1 (Fragment) OS=Homo sapiens GN=NIPSNAP1 PE=1 SV=1	25820					141						28						0.14						2
sp|Q5T8A7|PPR26_HUMAN	PPP1R26	Protein phosphatase 1 regulatory subunit 26 OS=Homo sapiens GN=PPP1R26 PE=1 SV=1	128357		147						17						0.03						1
sp|Q5T8A7|PPR26_HUMAN	PPP1R26	Protein phosphatase 1 regulatory subunit 26 OS=Homo sapiens GN=PPP1R26 PE=1 SV=1	128357		147						17						0.03						1
tr|A0A087WWG1|A0A087WWG1_HUMAN	SSH3	Protein phosphatase Slingshot homolog 3 (Fragment) OS=Homo sapiens GN=SSH3 PE=1 SV=1	36130		92		131	132	86		38		47	29	60		0.09		0.09	0.09	0.09		3		2	2	3
tr|R4GN98|R4GN98_HUMAN	S100A6	Protein S100 (Fragment) OS=Homo sapiens GN=S100A6 PE=1 SV=1	9732				147						36						0.36						2
sp|Q9HCY8|S10AE_HUMAN	S100A14	Protein S100-A14 OS=Homo sapiens GN=S100A14 PE=1 SV=1	11826				127						49						0.29						1
sp|P33764|S10A3_HUMAN	S100A3	Protein S100-A3 OS=Homo sapiens GN=S100A3 PE=1 SV=1	12276			64	73		192			223	143		15			1.67	0.63		0.28			4	2		1
tr|C9J6N3|C9J6N3_HUMAN	SHQ1	Protein SHQ1 homolog (Fragment) OS=Homo sapiens GN=SHQ1 PE=1 SV=4	12576				226		177				16		18				0.27		0.27				1		1
sp|P62699|YPEL5_HUMAN	YPEL5	Protein yippee-like 5 OS=Homo sapiens GN=YPEL5 PE=1 SV=1	14061				109						68						0.24						2
tr|J3KRP8|J3KRP8_HUMAN	MICAL3	Protein-methionine sulfoxide oxidase MICAL3 (Fragment) OS=Homo sapiens GN=MICAL3 PE=1 SV=1	20026		106		168	137	129		30		30	29	29		0.17		0.17	0.17	0.17		3		2	2	3
sp|Q04941|PLP2_HUMAN	PLP2	Proteolipid protein 2 OS=Homo sapiens GN=PLP2 PE=1 SV=1	17022			140	110	110	104			40	64	38	43			0.2	0.2	0.2	0.2			2	3	1	1
sp|P56703|WNT3_HUMAN	WNT3	Proto-oncogene Wnt-3 OS=Homo sapiens GN=WNT3 PE=1 SV=2	40988			145	204					35	21					0.08	0.08					1	1
tr|H0Y6R1|H0Y6R1_HUMAN	GULP1	PTB domain-containing engulfment adapter protein 1 (Fragment) OS=Homo sapiens GN=GULP1 PE=1 SV=1	16765		128						20						0.2						1
sp|Q8TEC5|SH3R2_HUMAN	SH3RF2	Putative E3 ubiquitin-protein ligase SH3RF2 OS=Homo sapiens GN=SH3RF2 PE=1 SV=3	80068			197		178				18		18				0.04		0.04				1		1
sp|P0CG43|F157C_HUMAN	FAM157C	Putative protein FAM157C OS=Homo sapiens GN=FAM157C PE=3 SV=1	43780			210						16						0.08						1
tr|I3L1U0|I3L1U0_HUMAN	RILP	Rab-interacting lysosomal protein (Fragment) OS=Homo sapiens GN=RILP PE=1 SV=1	24991			181						22						0.13						1
sp|Q8WXG1|RSAD2_HUMAN	RSAD2	Radical S-adenosyl methionine domain-containing protein 2 OS=Homo sapiens GN=RSAD2 PE=1 SV=1	42770					142						27						0.08						1
tr|J3KNE0|J3KNE0_HUMAN	RGPD3	RanBP2-like and GRIP domain-containing protein 3 OS=Homo sapiens GN=RGPD3 PE=4 SV=2	198868				216						19						0.02						2
tr|H0YKM0|H0YKM0_HUMAN	RASGRP1	RAS guanyl-releasing protein 1 OS=Homo sapiens GN=RASGRP1 PE=1 SV=1	97117				173						29						0.03						2
tr|A0A087WV61|A0A087WV61_HUMAN	RGS22	Regulator of G-protein-signaling 22 OS=Homo sapiens GN=RGS22 PE=4 SV=1	146437			171						23						0.02						1
sp|P52758|UK114_HUMAN	HRSP12	Ribonuclease UK114 OS=Homo sapiens GN=HRSP12 PE=1 SV=1	14542			87						94						0.52						3
tr|A0A087WVV2|A0A087WVV2_HUMAN	RRBP1	Ribosome-binding protein 1 OS=Homo sapiens GN=RRBP1 PE=1 SV=1	103112		91		130	131	85		38		47	29	60		0.03		0.03	0.03	0.03		3		2	2	3
tr|Q5T2J8|Q5T2J8_HUMAN	RNF17	RING finger protein 17 (Fragment) OS=Homo sapiens GN=RNF17 PE=1 SV=2	98912			194						19						0.03						1
tr|B1AKD8|B1AKD8_HUMAN	CROCC	Rootletin (Fragment) OS=Homo sapiens GN=CROCC PE=1 SV=2	149258		143			185			17			17			0.02			0.02			1			2
tr|B1AKD8|B1AKD8_HUMAN	CROCC	Rootletin (Fragment) OS=Homo sapiens GN=CROCC PE=1 SV=2	149258		143			185			17			17			0.02			0.02			1			2
sp|Q7Z7L1|SLN11_HUMAN	SLFN11	Schlafen family member 11 OS=Homo sapiens GN=SLFN11 PE=1 SV=2	104309		146						17						0.03						1
sp|Q7Z7L1|SLN11_HUMAN	SLFN11	Schlafen family member 11 OS=Homo sapiens GN=SLFN11 PE=1 SV=2	104309		146						17						0.03						1
tr|E5RIY5|E5RIY5_HUMAN	PRSS45	Serine protease 45 OS=Homo sapiens GN=PRSS45 PE=3 SV=1	12480			213	214					15	19					0.28	0.28					3	4
tr|A0A087WTA9|A0A087WTA9_HUMAN	SPINK2	Serine protease inhibitor Kazal-type 2 OS=Homo sapiens GN=SPINK2 PE=1 SV=1	14205		145						17						0.24						2
tr|A0A087WTA9|A0A087WTA9_HUMAN	SPINK2	Serine protease inhibitor Kazal-type 2 OS=Homo sapiens GN=SPINK2 PE=1 SV=1	14205		145						17						0.24						2
tr|M0QWZ7|M0QWZ7_HUMAN	SARS2	Serine--tRNA ligase, mitochondrial OS=Homo sapiens GN=SARS2 PE=1 SV=1	58602			148	155					32	32					0.06	0.06					1	2
tr|A0A0A0MQW3|A0A0A0MQW3_HUMAN	SERPINB13	Serpin B13 OS=Homo sapiens GN=SERPINB13 PE=1 SV=1	45316			91	100					83	83					0.24	0.15					4	3
tr|H0YJQ6|H0YJQ6_HUMAN	SHE	SH2 domain-containing adapter protein E (Fragment) OS=Homo sapiens GN=SHE PE=4 SV=1	15292		129		201				19		22				0.22		0.22				1		2
sp|Q9Y3R4|NEUR2_HUMAN	NEU2	Sialidase-2 OS=Homo sapiens GN=NEU2 PE=1 SV=2	42683			121						51						0.16						2
sp|O60292|SI1L3_HUMAN	SIPA1L3	Signal-induced proliferation-associated 1-like protein 3 OS=Homo sapiens GN=SIPA1L3 PE=1 SV=3	195801		148						17						0.02						1
sp|O60292|SI1L3_HUMAN	SIPA1L3	Signal-induced proliferation-associated 1-like protein 3 OS=Homo sapiens GN=SIPA1L3 PE=1 SV=3	195801		148						17						0.02						1
tr|H0YFL3|H0YFL3_HUMAN	AICDA	Single-stranded DNA cytosine deaminase (Fragment) OS=Homo sapiens GN=AICDA PE=4 SV=1	17531		152						15						0.19						1
tr|H0YFL3|H0YFL3_HUMAN	AICDA	Single-stranded DNA cytosine deaminase (Fragment) OS=Homo sapiens GN=AICDA PE=4 SV=1	17531		152						15						0.19						1
sp|Q1EHB4|SC5AC_HUMAN	SLC5A12	Sodium-coupled monocarboxylate transporter 2 OS=Homo sapiens GN=SLC5A12 PE=2 SV=2	68629						182						17						0.05						1
sp|Q9P2P6|STAR9_HUMAN	STARD9	StAR-related lipid transfer protein 9 OS=Homo sapiens GN=STARD9 PE=1 SV=3	521840				163						30						0.01						10
tr|B5MD58|B5MD58_HUMAN	SREBF1	Sterol regulatory element-binding protein 1 OS=Homo sapiens GN=SREBF1 PE=1 SV=1	96802				207						21						0.03						1
tr|H3BST3|H3BST3_HUMAN	STOML1	Stomatin-like protein 1 OS=Homo sapiens GN=STOML1 PE=1 SV=1	33608						147						24						0.1						1
sp|Q86SS6|SYT9_HUMAN	SYT9	Synaptotagmin-9 OS=Homo sapiens GN=SYT9 PE=2 SV=1	56894					105						43						0.06						1
tr|A0A075B7F4|A0A075B7F4_HUMAN	TAF15	TATA-binding protein-associated factor 2N (Fragment) OS=Homo sapiens GN=TAF15 PE=1 SV=1	21549					164						22						0.16						1
sp|Q96PN8|TSSK3_HUMAN	TSSK3	Testis-specific serine/threonine-protein kinase 3 OS=Homo sapiens GN=TSSK3 PE=2 SV=1	30538				198						23						0.11						1
tr|A0A087WXK9|A0A087WXK9_HUMAN	TRIP11	Thyroid receptor-interacting protein 11 OS=Homo sapiens GN=TRIP11 PE=1 SV=1	228025			189						20						0.01						2
tr|E9PGK7|E9PGK7_HUMAN	TRPM2	Transient receptor potential cation channel subfamily M member 2 OS=Homo sapiens GN=TRPM2 PE=1 SV=1	178249					150	174					25	18					0.02	0.02					1	1
tr|A2A3F3|A2A3F3_HUMAN	TRPM3	Transient receptor potential cation channel subfamily M member 3 OS=Homo sapiens GN=TRPM3 PE=4 SV=1	179906			138	119		95			42	54		52			0.02	0.02		0.02			6	6		5
sp|P49755|TMEDA_HUMAN	TMED10	Transmembrane emp24 domain-containing protein 10 OS=Homo sapiens GN=TMED10 PE=1 SV=2	25131			165	222					25	17					0.13	0.13					1	1
tr|U3KPZ0|U3KPZ0_HUMAN	TPI1	Triosephosphate isomerase (Fragment) OS=Homo sapiens GN=TPI1 PE=1 SV=1	12544			116						56						0.27						2
tr|F5H5D3|F5H5D3_HUMAN	TUBA1C	Tubulin alpha-1C chain OS=Homo sapiens GN=TUBA1C PE=1 SV=1	58606			132	153					44	34					0.12	0.06					2	1
tr|Q5ST81|Q5ST81_HUMAN	TUBB	Tubulin beta chain OS=Homo sapiens GN=TUBB PE=1 SV=1	42114			113						60						0.08						3
tr|Q5JP53|Q5JP53_HUMAN	TUBB	Tubulin beta chain OS=Homo sapiens GN=TUBB PE=1 SV=1	48135			115						57						0.14						4
sp|Q13885|TBB2A_HUMAN	TUBB2A	Tubulin beta-2A chain OS=Homo sapiens GN=TUBB2A PE=1 SV=1	50274			71	83	85	109			160	121	73	37			0.21	0.14	0.21	0.07			6	5	4	1
tr|A0A087WV77|A0A087WV77_HUMAN	RPS27A	Ubiquitin-40S ribosomal protein S27a OS=Homo sapiens GN=RPS27A PE=4 SV=1	7500					120	96					35	48					0.47	1.16					3	2
tr|H7C070|H7C070_HUMAN	KIAA1109	Uncharacterized protein KIAA1109 (Fragment) OS=Homo sapiens GN=KIAA1109 PE=1 SV=1	181696				170						29						0.02						2
tr|I3L2C3|I3L2C3_HUMAN	MYO1C	Unconventional myosin-Ic (Fragment) OS=Homo sapiens GN=MYO1C PE=4 SV=2	7162					186	172					17	18					0.49	0.49					1	1
sp|Q6PIF6|MYO7B_HUMAN	MYO7B	Unconventional myosin-VIIb OS=Homo sapiens GN=MYO7B PE=1 SV=2	243612						178						18						0.01						1
tr|F5H7K1|F5H7K1_HUMAN	C16orf62	UPF0505 protein C16orf62 OS=Homo sapiens GN=C16orf62 PE=1 SV=1	109469			185						21						0.03						1
tr|S4R3G7|S4R3G7_HUMAN	PLAU	Urokinase-type plasminogen activator (Fragment) OS=Homo sapiens GN=PLAU PE=1 SV=1	12262		151						15						0.28						1
tr|S4R3G7|S4R3G7_HUMAN	PLAU	Urokinase-type plasminogen activator (Fragment) OS=Homo sapiens GN=PLAU PE=1 SV=1	12262		151						15						0.28						1
tr|C9JCP7|C9JCP7_HUMAN	VIPR2	Vasoactive intestinal polypeptide receptor 2 OS=Homo sapiens GN=VIPR2 PE=1 SV=1	65369			187						20						0.05						1
tr|A0A0A0MR02|A0A0A0MR02_HUMAN	VDAC2	Voltage-dependent anion-selective channel protein 2 (Fragment) OS=Homo sapiens GN=VDAC2 PE=1 SV=1	30842			68	102	88	98			188	78	67	47			0.36	0.23	0.11	0.11			8	5	3	2
tr|A0A087WVX5|A0A087WVX5_HUMAN	CACNB2	Voltage-dependent L-type calcium channel subunit beta-2 OS=Homo sapiens GN=CACNB2 PE=1 SV=1	65995				159						31						0.05						1
tr|A0A087WW63|A0A087WW63_HUMAN	CACNA1A	Voltage-dependent P/Q-type calcium channel subunit alpha-1A OS=Homo sapiens GN=CACNA1A PE=1 SV=1	284548				217	127					19	32					0.01	0.01					2	1
sp|Q14191|WRN_HUMAN	WRN	Werner syndrome ATP-dependent helicase OS=Homo sapiens GN=WRN PE=1 SV=2	164410				227						16						0.02						1
tr|Q5SY20|Q5SY20_HUMAN	ZBTB48	Zinc finger and BTB domain-containing protein 48 (Fragment) OS=Homo sapiens GN=ZBTB48 PE=1 SV=1	33944				228						16						0.1						1
tr|V9GYJ2|V9GYJ2_HUMAN	ZNF30	Zinc finger protein 30 (Fragment) OS=Homo sapiens GN=ZNF30 PE=4 SV=1	10105						111						35						0.34						1
tr|K7EK80|K7EK80_HUMAN	ZNF540	Zinc finger protein 540 (Fragment) OS=Homo sapiens GN=ZNF540 PE=4 SV=1	66079			201						17						0.05						1

## Sheet: K37 and K84 peptide summary
Manuscript Title :	Studies on the Proteome of Human Hair - Identification of Histones and Deamidated Keratins
	Sunil S Adav1*, Roopa S Subbaiaih2, Kerk Swat Kim 2, Amelia Yilin Lee2, Hui Ying Lai3,4, Kee Woei Ng3, Siu Kwan Sze1, Artur Schmidtchen2,5
Table S2. Peptide summary of protein K37 and K84 in hair shaft extracted by different methods including Urea, SDSI and SDSII
Peptide summary of K37 and K84 in Urea extracted hair shaft
Protein_hit_number	Protein accession number	Protein description		Protein score	Protein mass	Peptide query	Peptide rank	Peptide expected mz	Peptide expected mr	Peptide expected z	Peptide calculated mr	Peptide delta	Peptide start	Peptide end	Peptide score	peptide homology	Peptide ident	Peptide expect	Peptide residue before	Peptide sequence	Peptide residue after	Peptide variable modification	Peptide variable modification position	Peptide numumber match
40	ch17u_O76014|KRT37_HUMAN	Keratin, type I cuticular Ha7 GN=KRT37	K37	419	51084	367	1	404.202	806.39	2	806.392	-0.0018	184	190	41.13	27	33	0.0092	K	LAADDFR	I			6
40	ch17u_O76014|KRT37_HUMAN	Keratin, type I cuticular Ha7 GN=KRT37	K37	419	51084	368	1	404.203	806.391	2	806.392	-0.0015	184	190	44.06	30	33	0.0046	K	LAADDFR	I			6
40	ch17u_O76014|KRT37_HUMAN	Keratin, type I cuticular Ha7 GN=KRT37	K37	419	51084	369	1	404.203	806.391	2	806.392	-0.0013	184	190	27.79	18	33	0.2	K	LAADDFR	I			4
40	ch17u_O76014|KRT37_HUMAN	Keratin, type I cuticular Ha7 GN=KRT37	K37	419	51084	370	1	404.203	806.391	2	806.392	-0.001	184	190	36.47	26	33	0.027	K	LAADDFR	I			5
40	ch17u_O76014|KRT37_HUMAN	Keratin, type I cuticular Ha7 GN=KRT37	K37	419	51084	371	1	404.203	806.391	2	806.392	-0.0009	184	190	43.03	30	33	0.0056	K	LAADDFR	I			6
40	ch17u_O76014|KRT37_HUMAN	Keratin, type I cuticular Ha7 GN=KRT37	K37	419	51084	372	1	404.203	806.392	2	806.392	-0.0007	184	190	52.85		33	0.00058	K	LAADDFR	I			6
40	ch17u_O76014|KRT37_HUMAN	Keratin, type I cuticular Ha7 GN=KRT37	K37	419	51084	373	1	404.203	806.392	2	806.392	-0.0007	184	190	47.37	32	33	0.002	K	LAADDFR	I			6
40	ch17u_O76014|KRT37_HUMAN	Keratin, type I cuticular Ha7 GN=KRT37	K37	419	51084	374	1	404.203	806.392	2	806.392	-0.0005	184	190	46.54	29	33	0.0025	K	LAADDFR	I			5
40	ch17u_O76014|KRT37_HUMAN	Keratin, type I cuticular Ha7 GN=KRT37	K37	419	51084	375	1	404.203	806.392	2	806.392	-0.0005	184	190	43.17	29	33	0.0054	K	LAADDFR	I			6
40	ch17u_O76014|KRT37_HUMAN	Keratin, type I cuticular Ha7 GN=KRT37	K37	419	51084	376	1	404.203	806.392	2	806.392	-0.0003	184	190	41.47	26	33	0.008	K	LAADDFR	I			5
40	ch17u_O76014|KRT37_HUMAN	Keratin, type I cuticular Ha7 GN=KRT37	K37	419	51084	377	1	404.203	806.392	2	806.392	-0.0002	184	190	51.1		33	0.00087	K	LAADDFR	I			6
40	ch17u_O76014|KRT37_HUMAN	Keratin, type I cuticular Ha7 GN=KRT37	K37	419	51084	378	1	404.203	806.392	2	806.392	0	184	190	44.48	29	33	0.004	K	LAADDFR	I			6
40	ch17u_O76014|KRT37_HUMAN	Keratin, type I cuticular Ha7 GN=KRT37	K37	419	51084	379	1	404.203	806.392	2	806.392	0.0001	184	190	53.31		33	0.00054	K	LAADDFR	I			6
40	ch17u_O76014|KRT37_HUMAN	Keratin, type I cuticular Ha7 GN=KRT37	K37	419	51084	380	1	404.203	806.392	2	806.392	0.0001	184	190	44.52	28	33	0.0041	K	LAADDFR	I			6
40	ch17u_O76014|KRT37_HUMAN	Keratin, type I cuticular Ha7 GN=KRT37	K37	419	51084	381	1	404.204	806.393	2	806.392	0.0002	184	190	54.61		33	0.00038	K	LAADDFR	I			6
40	ch17u_O76014|KRT37_HUMAN	Keratin, type I cuticular Ha7 GN=KRT37	K37	419	51084	382	1	404.204	806.393	2	806.392	0.0003	184	190	34.22	28	33	0.041	K	LAADDFR	I			5
40	ch17u_O76014|KRT37_HUMAN	Keratin, type I cuticular Ha7 GN=KRT37	K37	419	51084	383	1	404.204	806.393	2	806.392	0.001	184	190	49.46	32	32	0.0011	K	LAADDFR	I			6
40	ch17u_O76014|KRT37_HUMAN	Keratin, type I cuticular Ha7 GN=KRT37	K37	419	51084	384	1	404.204	806.393	2	806.392	0.001	184	190	47.86	32	32	0.0016	K	LAADDFR	I			6
40	ch17u_O76014|KRT37_HUMAN	Keratin, type I cuticular Ha7 GN=KRT37	K37	419	51084	800	1	425.737	849.459	2	849.46	-0.0001	115	121	22.41	18	32	0.54	R	LANYLEK	V			5
40	ch17u_O76014|KRT37_HUMAN	Keratin, type I cuticular Ha7 GN=KRT37	K37	419	51084	801	1	425.737	849.46	2	849.46	-0.0001	115	121	18.03	17	32	1.5	R	LANYLEK	V			5
40	ch17u_O76014|KRT37_HUMAN	Keratin, type I cuticular Ha7 GN=KRT37	K37	419	51084	1814	1	480.275	958.535	2	958.534	0.0011	213	221	33.46	15	34	0.057	K	LLDDATLAK	A			8
40	ch17u_O76014|KRT37_HUMAN	Keratin, type I cuticular Ha7 GN=KRT37	K37	419	51084	2248	1	494.769	987.523	2	987.524	-0.0004	157	164	19.4	24	34	1.5	R	TIEELQQK	I			7
40	ch17u_O76014|KRT37_HUMAN	Keratin, type I cuticular Ha7 GN=KRT37	K37	419	51084	2252	1	494.769	987.524	2	987.524	0.0001	157	164	22.3	24	34	0.77	R	TIEELQQK	I			4
40	ch17u_O76014|KRT37_HUMAN	Keratin, type I cuticular Ha7 GN=KRT37	K37	419	51084	2258	1	494.769	987.524	2	987.524	0.0003	157	164	15.16	19	34	3.9	R	TIEELQQK	I			4
40	ch17u_O76014|KRT37_HUMAN	Keratin, type I cuticular Ha7 GN=KRT37	K37	419	51084	17616	1	530.624	1588.85	3	1588.85	0.0003	157	169	77.58	17	34	2.6e-06	R	TIEELQQKILCSK	A			9
40	ch17u_O76014|KRT37_HUMAN	Keratin, type I cuticular Ha7 GN=KRT37	K37	419	51084	17617	1	530.624	1588.85	3	1588.85	0.0005	157	169	45.79	15	34	0.0039	R	TIEELQQKILCSK	A			7
40	ch17u_O76014|KRT37_HUMAN	Keratin, type I cuticular Ha7 GN=KRT37	K37	419	51084	22665	1	601.332	1800.97	3	1800.97	0.0002	175	190	15.18	13	33	3.5	R	LIVQIDNAKLAADDFR	I			5
39	ch17u_O76014|KRT37_HUMAN	Keratin, type I cuticular Ha7 GN=KRT37	K37	369	51084	407	1	404.203	806.391	2	806.392	-0.0015	184	190	45.69	28	33	0.0032	K	LAADDFR	I			5
39	ch17u_O76014|KRT37_HUMAN	Keratin, type I cuticular Ha7 GN=KRT37	K37	369	51084	408	1	404.203	806.392	2	806.392	-0.0007	184	190	16.93	19	33	2.3	K	LAADDFR	I			4
39	ch17u_O76014|KRT37_HUMAN	Keratin, type I cuticular Ha7 GN=KRT37	K37	369	51084	409	1	404.203	806.392	2	806.392	-0.0007	184	190	46.34	30	33	0.0026	K	LAADDFR	I			6
39	ch17u_O76014|KRT37_HUMAN	Keratin, type I cuticular Ha7 GN=KRT37	K37	369	51084	410	1	404.203	806.392	2	806.392	-0.0005	184	190	46.99	30	33	0.0023	K	LAADDFR	I			6
39	ch17u_O76014|KRT37_HUMAN	Keratin, type I cuticular Ha7 GN=KRT37	K37	369	51084	411	1	404.203	806.392	2	806.392	-0.0004	184	190	40.45	27	33	0.01	K	LAADDFR	I			6
39	ch17u_O76014|KRT37_HUMAN	Keratin, type I cuticular Ha7 GN=KRT37	K37	369	51084	412	1	404.203	806.392	2	806.392	-0.0003	184	190	53.91		33	0.00046	K	LAADDFR	I			6
39	ch17u_O76014|KRT37_HUMAN	Keratin, type I cuticular Ha7 GN=KRT37	K37	369	51084	413	1	404.203	806.392	2	806.392	-0.0003	184	190	49.14	32	33	0.0014	K	LAADDFR	I			6
39	ch17u_O76014|KRT37_HUMAN	Keratin, type I cuticular Ha7 GN=KRT37	K37	369	51084	414	1	404.203	806.392	2	806.392	-0.0003	184	190	47.06	31	33	0.0022	K	LAADDFR	I			6
39	ch17u_O76014|KRT37_HUMAN	Keratin, type I cuticular Ha7 GN=KRT37	K37	369	51084	415	1	404.203	806.392	2	806.392	-0.0001	184	190	46.32	31	33	0.0026	K	LAADDFR	I			6
39	ch17u_O76014|KRT37_HUMAN	Keratin, type I cuticular Ha7 GN=KRT37	K37	369	51084	416	1	404.203	806.392	2	806.392	-0.0001	184	190	50.78		33	0.00094	K	LAADDFR	I			6
39	ch17u_O76014|KRT37_HUMAN	Keratin, type I cuticular Ha7 GN=KRT37	K37	369	51084	417	1	404.203	806.392	2	806.392	0.0001	184	190	31.58	22	33	0.081	K	LAADDFR	I			5
39	ch17u_O76014|KRT37_HUMAN	Keratin, type I cuticular Ha7 GN=KRT37	K37	369	51084	418	1	404.203	806.392	2	806.392	0.0001	184	190	52.21	32	33	0.0007	K	LAADDFR	I			6
39	ch17u_O76014|KRT37_HUMAN	Keratin, type I cuticular Ha7 GN=KRT37	K37	369	51084	419	1	404.204	806.392	2	806.392	0.0001	184	190	33.67	22	33	0.05	K	LAADDFR	I			5
39	ch17u_O76014|KRT37_HUMAN	Keratin, type I cuticular Ha7 GN=KRT37	K37	369	51084	421	1	404.204	806.392	2	806.392	0.0001	184	190	44.55	29	33	0.0041	K	LAADDFR	I			6
39	ch17u_O76014|KRT37_HUMAN	Keratin, type I cuticular Ha7 GN=KRT37	K37	369	51084	422	1	404.204	806.393	2	806.392	0.0004	184	190	46.79	31	33	0.0023	K	LAADDFR	I			5
39	ch17u_O76014|KRT37_HUMAN	Keratin, type I cuticular Ha7 GN=KRT37	K37	369	51084	423	1	404.204	806.393	2	806.392	0.0004	184	190	28.44	28	33	0.16	K	LAADDFR	I			4
39	ch17u_O76014|KRT37_HUMAN	Keratin, type I cuticular Ha7 GN=KRT37	K37	369	51084	424	1	404.204	806.393	2	806.392	0.0007	184	190	49.79	32	33	0.0011	K	LAADDFR	I			6
39	ch17u_O76014|KRT37_HUMAN	Keratin, type I cuticular Ha7 GN=KRT37	K37	369	51084	2421	1	494.769	987.524	2	987.524	-0.0002	157	164	20.67	30	34	1.2	R	TIEELQQK	I			5
39	ch17u_O76014|KRT37_HUMAN	Keratin, type I cuticular Ha7 GN=KRT37	K37	369	51084	2425	1	494.769	987.524	2	987.524	0.0001	157	164	40.57	30	34	0.011	R	TIEELQQK	I			6
39	ch17u_O76014|KRT37_HUMAN	Keratin, type I cuticular Ha7 GN=KRT37	K37	369	51084	2426	1	494.769	987.524	2	987.524	0.0001	157	164	38	29	34	0.021	R	TIEELQQK	I			6
39	ch17u_O76014|KRT37_HUMAN	Keratin, type I cuticular Ha7 GN=KRT37	K37	369	51084	2430	2	494.769	987.524	2	987.524	0.0001	157	164	18.8		34	1.7	R	TIEELQQK	I			7
39	ch17u_O76014|KRT37_HUMAN	Keratin, type I cuticular Ha7 GN=KRT37	K37	369	51084	2431	2	494.769	987.524	2	987.524	0.0002	157	164	21.28	33	34	0.97	R	TIEELQQK	I			7
39	ch17u_O76014|KRT37_HUMAN	Keratin, type I cuticular Ha7 GN=KRT37	K37	369	51084	2433	1	494.769	987.524	2	987.524	0.0002	157	164	37.87	29	34	0.021	R	TIEELQQK	I			6
39	ch17u_O76014|KRT37_HUMAN	Keratin, type I cuticular Ha7 GN=KRT37	K37	369	51084	2434	1	494.769	987.524	2	987.524	0.0002	157	164	35.18	27	34	0.039	R	TIEELQQK	I			6
39	ch17u_O76014|KRT37_HUMAN	Keratin, type I cuticular Ha7 GN=KRT37	K37	369	51084	2435	2	494.769	987.524	2	987.524	0.0002	157	164	17.16	32	34	2.5	R	TIEELQQK	I			6
39	ch17u_O76014|KRT37_HUMAN	Keratin, type I cuticular Ha7 GN=KRT37	K37	369	51084	2436	2	494.769	987.524	2	987.524	0.0003	157	164	15.16	30	34	3.9	R	TIEELQQK	I			6
39	ch17u_O76014|KRT37_HUMAN	Keratin, type I cuticular Ha7 GN=KRT37	K37	369	51084	5011	1	554.786	1107.56	2	1107.56	0.0009	397	405	21	24	34	1.1	R	LENEIATYR	N			5
39	ch17u_O76014|KRT37_HUMAN	Keratin, type I cuticular Ha7 GN=KRT37	K37	369	51084	17886	1	530.624	1588.85	3	1588.85	-0.0004	157	169	40.01	15	34	0.015	R	TIEELQQKILCSK	A			8
39	ch17u_O76014|KRT37_HUMAN	Keratin, type I cuticular Ha7 GN=KRT37	K37	369	51084	17887	1	530.624	1588.85	3	1588.85	-0.0003	157	169	52.57	16	34	0.00079	R	TIEELQQKILCSK	A			7
39	ch17u_O76014|KRT37_HUMAN	Keratin, type I cuticular Ha7 GN=KRT37	K37	369	51084	22684	1	601.332	1800.98	3	1800.97	0.002	175	190	26.61	30	33	0.24	R	LIVQIDNAKLAADDFR	I			7
22	ch12u_Q9NSB2|KRT84_HUMAN	Keratin, type II cuticular Hb4 GN=KRT84	K84	854	65942	1206	1	453.738	905.461	2	905.461	0.0001	185	191	17.56	21	34	2.5	R	FLEQQNK	L			4
22	ch12u_Q9NSB2|KRT84_HUMAN	Keratin, type II cuticular Hb4 GN=KRT84	K84	854	65942	4003	1	361.538	1081.59	3	1081.59	-0.001	176	184	28.69	25	31	0.09	K	FASFIDKVR	F			10
22	ch12u_Q9NSB2|KRT84_HUMAN	Keratin, type II cuticular Hb4 GN=KRT84	K84	854	65942	4004	1	361.538	1081.59	3	1081.59	0.0001	176	184	46.85	27	31	0.0014	K	FASFIDKVR	F			7
22	ch12u_Q9NSB2|KRT84_HUMAN	Keratin, type II cuticular Hb4 GN=KRT84	K84	854	65942	4005	1	361.538	1081.59	3	1081.59	0.0001	176	184	51.61	27	31	0.00045	K	FASFIDKVR	F			8
22	ch12u_Q9NSB2|KRT84_HUMAN	Keratin, type II cuticular Hb4 GN=KRT84	K84	854	65942	5624	2	570.279	1138.54	2	1138.53	0.0113	272	281	19.12		33	1.3	K	KDVDAAFMNK	S	Deamidated (NQ)	0.0000000020.0	4
22	ch12u_Q9NSB2|KRT84_HUMAN	Keratin, type II cuticular Hb4 GN=KRT84	K84	854	65942	10109	2	651.861	1301.71	2	1299.69	2.0154	327	338	18.42		34	1.9	R	DLNLDGIIAEVK	A	Deamidated (NQ)	0.002000000000.0	6
22	ch12u_Q9NSB2|KRT84_HUMAN	Keratin, type II cuticular Hb4 GN=KRT84	K84	854	65942	13040	1	473.937	1418.79	3	1418.79	0.0003	456	467	62.66		32	5.1e-05	K	LGLDIEIATYRR	L			9
22	ch12u_Q9NSB2|KRT84_HUMAN	Keratin, type II cuticular Hb4 GN=KRT84	K84	854	65942	13041	1	473.937	1418.79	3	1418.79	0.0006	456	467	31.36		32	0.065	K	LGLDIEIATYRR	L			6
22	ch12u_Q9NSB2|KRT84_HUMAN	Keratin, type II cuticular Hb4 GN=KRT84	K84	854	65942	15105	1	745.914	1489.81	2	1489.81	-0.0008	185	196	83.42	18	33	5.3e-07	R	FLEQQNKLLETK	W			10
22	ch12u_Q9NSB2|KRT84_HUMAN	Keratin, type II cuticular Hb4 GN=KRT84	K84	854	65942	15106	1	497.612	1489.81	3	1489.81	-0.0006	185	196	47.67	16	33	0.002	R	FLEQQNKLLETK	W			8
22	ch12u_Q9NSB2|KRT84_HUMAN	Keratin, type II cuticular Hb4 GN=KRT84	K84	854	65942	15107	1	497.612	1489.81	3	1489.81	-0.0002	185	196	55.37	16	33	0.00033	R	FLEQQNKLLETK	W			10
22	ch12u_Q9NSB2|KRT84_HUMAN	Keratin, type II cuticular Hb4 GN=KRT84	K84	854	65942	15108	1	497.612	1489.81	3	1489.81	-0.0002	185	196	32.17	15	33	0.068	R	FLEQQNKLLETK	W			9
22	ch12u_Q9NSB2|KRT84_HUMAN	Keratin, type II cuticular Hb4 GN=KRT84	K84	854	65942	15109	1	497.612	1489.81	3	1489.81	0	185	196	75.44	18	33	3.2e-06	R	FLEQQNKLLETK	W			10
22	ch12u_Q9NSB2|KRT84_HUMAN	Keratin, type II cuticular Hb4 GN=KRT84	K84	854	65942	15111	1	497.612	1489.81	3	1489.81	0.0003	185	196	38.09	15	33	0.017	R	FLEQQNKLLETK	W			9
22	ch12u_Q9NSB2|KRT84_HUMAN	Keratin, type II cuticular Hb4 GN=KRT84	K84	854	65942	15112	1	497.612	1489.81	3	1489.81	0.0003	185	196	65.58	17	33	3.1e-05	R	FLEQQNKLLETK	W			11
22	ch12u_Q9NSB2|KRT84_HUMAN	Keratin, type II cuticular Hb4 GN=KRT84	K84	854	65942	15113	1	497.612	1489.81	3	1489.81	0.0003	185	196	57.08	17	33	0.00022	R	FLEQQNKLLETK	W			10
22	ch12u_Q9NSB2|KRT84_HUMAN	Keratin, type II cuticular Hb4 GN=KRT84	K84	854	65942	15114	1	497.612	1489.81	3	1489.81	0.0004	185	196	65.06	17	33	3.6e-05	R	FLEQQNKLLETK	W			10
22	ch12u_Q9NSB2|KRT84_HUMAN	Keratin, type II cuticular Hb4 GN=KRT84	K84	854	65942	15115	1	497.612	1489.81	3	1489.81	0.0005	185	196	76.1	18	33	2.8e-06	R	FLEQQNKLLETK	W			11
22	ch12u_Q9NSB2|KRT84_HUMAN	Keratin, type II cuticular Hb4 GN=KRT84	K84	854	65942	15116	1	497.612	1489.81	3	1489.81	0.0006	185	196	72.34	18	33	6.7e-06	R	FLEQQNKLLETK	W			11
22	ch12u_Q9NSB2|KRT84_HUMAN	Keratin, type II cuticular Hb4 GN=KRT84	K84	854	65942	15117	1	745.915	1489.81	2	1489.81	0.0007	185	196	63.41	16	33	5.2e-05	R	FLEQQNKLLETK	W			9
22	ch12u_Q9NSB2|KRT84_HUMAN	Keratin, type II cuticular Hb4 GN=KRT84	K84	854	65942	15119	1	497.612	1489.81	3	1489.81	0.0008	185	196	29.17	15	33	0.14	R	FLEQQNKLLETK	W			7
22	ch12u_Q9NSB2|KRT84_HUMAN	Keratin, type II cuticular Hb4 GN=KRT84	K84	854	65942	15120	1	497.612	1489.81	3	1489.81	0.0008	185	196	66.76	18	33	2.4e-05	R	FLEQQNKLLETK	W			10
22	ch12u_Q9NSB2|KRT84_HUMAN	Keratin, type II cuticular Hb4 GN=KRT84	K84	854	65942	15121	1	497.612	1489.81	3	1489.81	0.0008	185	196	48.9	16	33	0.0015	R	FLEQQNKLLETK	W			10
22	ch12u_Q9NSB2|KRT84_HUMAN	Keratin, type II cuticular Hb4 GN=KRT84	K84	854	65942	15123	1	497.612	1489.82	3	1489.81	0.0015	185	196	46.27	16	33	0.0025	R	FLEQQNKLLETK	W			8
22	ch12u_Q9NSB2|KRT84_HUMAN	Keratin, type II cuticular Hb4 GN=KRT84	K84	854	65942	15166	1	497.942	1490.81	3	1490.8	0.0076	185	196	69.05		33	1.5e-05	R	FLEQQNKLLETK	W	Deamidated (NQ)	0.000200000000.0	10
22	ch12u_Q9NSB2|KRT84_HUMAN	Keratin, type II cuticular Hb4 GN=KRT84	K84	854	65942	19324	1	413.983	1651.9	4	1651.9	0.0002	171	184	33.56	17	32	0.037	K	TLNNKFASFIDKVR	F			6
22	ch12u_Q9NSB2|KRT84_HUMAN	Keratin, type II cuticular Hb4 GN=KRT84	K84	854	65942	21478	1	582.668	1744.98	3	1744.98	-0.002	183	196	43.12	16	30	0.003	K	VRFLEQQNKLLETK	W			12
22	ch12u_Q9NSB2|KRT84_HUMAN	Keratin, type II cuticular Hb4 GN=KRT84	K84	854	65942	21479	1	582.668	1744.98	3	1744.98	0	183	196	39.84	21	30	0.0062	K	VRFLEQQNKLLETK	W			10
22	ch12u_Q9NSB2|KRT84_HUMAN	Keratin, type II cuticular Hb4 GN=KRT84	K84	783	65942	4258	1	361.538	1081.59	3	1081.59	-0.0008	176	184	36.88	22	31	0.014	K	FASFIDKVR	F			7
22	ch12u_Q9NSB2|KRT84_HUMAN	Keratin, type II cuticular Hb4 GN=KRT84	K84	783	65942	4259	1	361.538	1081.59	3	1081.59	-0.0005	176	184	52.09	21	31	0.00042	K	FASFIDKVR	F			8
22	ch12u_Q9NSB2|KRT84_HUMAN	Keratin, type II cuticular Hb4 GN=KRT84	K84	783	65942	5908	2	570.279	1138.54	2	1138.53	0.0107	272	281	18.42	33	33	1.5	K	KDVDAAFMNK	S	Deamidated (NQ)	0.0000000020.0	4
22	ch12u_Q9NSB2|KRT84_HUMAN	Keratin, type II cuticular Hb4 GN=KRT84	K84	783	65942	6498	1	581.322	1160.63	2	1160.63	-0.0011	183	191	20.3	25	34	1.3	K	VRFLEQQNK	L			5
22	ch12u_Q9NSB2|KRT84_HUMAN	Keratin, type II cuticular Hb4 GN=KRT84	K84	783	65942	6500	1	581.322	1160.63	2	1160.63	0.0002	183	191	30.62	23	34	0.13	K	VRFLEQQNK	L			6
22	ch12u_Q9NSB2|KRT84_HUMAN	Keratin, type II cuticular Hb4 GN=KRT84	K84	783	65942	9395	1	632.351	1262.69	2	1262.69	-0.0005	456	466	56.89		33	0.00022	K	LGLDIEIATYR	R			7
22	ch12u_Q9NSB2|KRT84_HUMAN	Keratin, type II cuticular Hb4 GN=KRT84	K84	783	65942	10395	2	651.861	1301.71	2	1299.69	2.0156	327	338	17.19		34	2.6	R	DLNLDGIIAEVK	A	Deamidated (NQ)	0.002000000000.0	6
22	ch12u_Q9NSB2|KRT84_HUMAN	Keratin, type II cuticular Hb4 GN=KRT84	K84	783	65942	10396	2	651.861	1301.71	2	1299.69	2.0156	327	338	19.56		34	1.5	R	DLNLDGIIAEVK	A	Deamidated (NQ)	0.002000000000.0	6
22	ch12u_Q9NSB2|KRT84_HUMAN	Keratin, type II cuticular Hb4 GN=KRT84	K84	783	65942	10397	2	651.861	1301.71	2	1299.69	2.0158	327	338	15.33	33	34	4	R	DLNLDGIIAEVK	A	Deamidated (NQ)	0.002000000000.0	6
22	ch12u_Q9NSB2|KRT84_HUMAN	Keratin, type II cuticular Hb4 GN=KRT84	K84	783	65942	13340	1	473.936	1418.79	3	1418.79	-0.0008	456	467	39.05		32	0.011	K	LGLDIEIATYRR	L			6
22	ch12u_Q9NSB2|KRT84_HUMAN	Keratin, type II cuticular Hb4 GN=KRT84	K84	783	65942	13341	1	473.937	1418.79	3	1418.79	-0.0002	456	467	36.06	28	32	0.023	K	LGLDIEIATYRR	L			6
22	ch12u_Q9NSB2|KRT84_HUMAN	Keratin, type II cuticular Hb4 GN=KRT84	K84	783	65942	13342	1	473.937	1418.79	3	1418.79	0.0003	456	467	23.41	27	32	0.43	K	LGLDIEIATYRR	L			7
22	ch12u_Q9NSB2|KRT84_HUMAN	Keratin, type II cuticular Hb4 GN=KRT84	K84	783	65942	15368	1	745.914	1489.81	2	1489.81	-0.0012	185	196	81.65	18	33	8e-07	R	FLEQQNKLLETK	W			10
22	ch12u_Q9NSB2|KRT84_HUMAN	Keratin, type II cuticular Hb4 GN=KRT84	K84	783	65942	15369	1	745.914	1489.81	2	1489.81	-0.0006	185	196	61.72	16	33	7.7e-05	R	FLEQQNKLLETK	W			9
22	ch12u_Q9NSB2|KRT84_HUMAN	Keratin, type II cuticular Hb4 GN=KRT84	K84	783	65942	15370	1	745.914	1489.81	2	1489.81	-0.0006	185	196	34.77	15	33	0.038	R	FLEQQNKLLETK	W			8
22	ch12u_Q9NSB2|KRT84_HUMAN	Keratin, type II cuticular Hb4 GN=KRT84	K84	783	65942	15371	1	497.612	1489.81	3	1489.81	-0.0005	185	196	15.84	14	33	2.9	R	FLEQQNKLLETK	W			6
22	ch12u_Q9NSB2|KRT84_HUMAN	Keratin, type II cuticular Hb4 GN=KRT84	K84	783	65942	15374	1	497.612	1489.81	3	1489.81	-0.0002	185	196	66.24	17	33	2.7e-05	R	FLEQQNKLLETK	W			10
22	ch12u_Q9NSB2|KRT84_HUMAN	Keratin, type II cuticular Hb4 GN=KRT84	K84	783	65942	15375	1	497.612	1489.81	3	1489.81	0.0001	185	196	50.99	16	33	0.00089	R	FLEQQNKLLETK	W			10
22	ch12u_Q9NSB2|KRT84_HUMAN	Keratin, type II cuticular Hb4 GN=KRT84	K84	783	65942	15376	1	497.612	1489.81	3	1489.81	0.0003	185	196	20.92	15	33	0.91	R	FLEQQNKLLETK	W			6
22	ch12u_Q9NSB2|KRT84_HUMAN	Keratin, type II cuticular Hb4 GN=KRT84	K84	783	65942	15377	1	497.612	1489.81	3	1489.81	0.0004	185	196	76.44	18	33	2.6e-06	R	FLEQQNKLLETK	W			11
22	ch12u_Q9NSB2|KRT84_HUMAN	Keratin, type II cuticular Hb4 GN=KRT84	K84	783	65942	15378	1	497.612	1489.81	3	1489.81	0.0005	185	196	29.88	15	33	0.12	R	FLEQQNKLLETK	W			7
22	ch12u_Q9NSB2|KRT84_HUMAN	Keratin, type II cuticular Hb4 GN=KRT84	K84	783	65942	15379	1	497.612	1489.81	3	1489.81	0.0006	185	196	15.49	13	33	3.2	R	FLEQQNKLLETK	W			7
22	ch12u_Q9NSB2|KRT84_HUMAN	Keratin, type II cuticular Hb4 GN=KRT84	K84	783	65942	15380	1	497.612	1489.81	3	1489.81	0.0006	185	196	74	21	33	4.6e-06	R	FLEQQNKLLETK	W			10
22	ch12u_Q9NSB2|KRT84_HUMAN	Keratin, type II cuticular Hb4 GN=KRT84	K84	783	65942	15381	1	497.612	1489.81	3	1489.81	0.0007	185	196	60.87	17	33	9.4e-05	R	FLEQQNKLLETK	W			11
22	ch12u_Q9NSB2|KRT84_HUMAN	Keratin, type II cuticular Hb4 GN=KRT84	K84	783	65942	15382	1	497.612	1489.81	3	1489.81	0.0007	185	196	75.04	18	33	3.6e-06	R	FLEQQNKLLETK	W			10
22	ch12u_Q9NSB2|KRT84_HUMAN	Keratin, type II cuticular Hb4 GN=KRT84	K84	783	65942	15383	1	497.612	1489.81	3	1489.81	0.0008	185	196	50.49	17	33	0.001	R	FLEQQNKLLETK	W			9
22	ch12u_Q9NSB2|KRT84_HUMAN	Keratin, type II cuticular Hb4 GN=KRT84	K84	783	65942	15384	1	497.612	1489.81	3	1489.81	0.0009	185	196	27.69	16	33	0.19	R	FLEQQNKLLETK	W			6
22	ch12u_Q9NSB2|KRT84_HUMAN	Keratin, type II cuticular Hb4 GN=KRT84	K84	783	65942	15385	1	497.612	1489.82	3	1489.81	0.0014	185	196	69.84	18	33	1.1e-05	R	FLEQQNKLLETK	W			10
22	ch12u_Q9NSB2|KRT84_HUMAN	Keratin, type II cuticular Hb4 GN=KRT84	K84	783	65942	15427	1	497.94	1490.8	3	1490.8	-0.0007	185	196	32.62	24	34	0.072	R	FLEQQNKLLETK	W	Deamidated (NQ)	0.000002000000.0	7
22	ch12u_Q9NSB2|KRT84_HUMAN	Keratin, type II cuticular Hb4 GN=KRT84	K84	783	65942	15429	1	497.94	1490.8	3	1490.8	0.0002	185	196	64.57	28	34	4.5e-05	R	FLEQQNKLLETK	W	Deamidated (NQ)	0.000002000000.0	10
22	ch12u_Q9NSB2|KRT84_HUMAN	Keratin, type II cuticular Hb4 GN=KRT84	K84	783	65942	15430	1	497.94	1490.8	3	1490.8	0.0009	185	196	27.29	14	34	0.24	R	FLEQQNKLLETK	W	Deamidated (NQ)	0.000002000000.0	8
22	ch12u_Q9NSB2|KRT84_HUMAN	Keratin, type II cuticular Hb4 GN=KRT84	K84	783	65942	15431	1	497.942	1490.8	3	1490.8	0.0051	185	196	24.99	27	33	0.39	R	FLEQQNKLLETK	W	Deamidated (NQ)	0.000002000000.0	7
22	ch12u_Q9NSB2|KRT84_HUMAN	Keratin, type II cuticular Hb4 GN=KRT84	K84	783	65942	15432	1	497.942	1490.81	3	1489.81	0.9912	185	196	38.97	21	33	0.015	R	FLEQQNKLLETK	W			8
22	ch12u_Q9NSB2|KRT84_HUMAN	Keratin, type II cuticular Hb4 GN=KRT84	K84	783	65942	21563	1	582.668	1744.98	3	1744.98	-0.0016	183	196	40.93	16	30	0.005	K	VRFLEQQNKLLETK	W			13
22	ch12u_Q9NSB2|KRT84_HUMAN	Keratin, type II cuticular Hb4 GN=KRT84	K84	783	65942	21564	1	582.668	1744.98	3	1744.98	-0.0013	183	196	37.32	15	30	0.011	K	VRFLEQQNKLLETK	W			12
Peptide summary of K37 and K84 in SDSI extracted hair shaft
23	ch17u_O76014|KRT37_HUMAN	Keratin, type I cuticular Ha7 GN=KRT37	K37	1549	51084	500	1	404.202	806.39	2	806.392	-0.0019	184	190	40.88	27	33	0.0097	K	LAADDFR	I			6
23	ch17u_O76014|KRT37_HUMAN	Keratin, type I cuticular Ha7 GN=KRT37	K37	1549	51084	501	1	404.203	806.391	2	806.392	-0.0014	184	190	46.07	29	33	0.0029	K	LAADDFR	I			5
23	ch17u_O76014|KRT37_HUMAN	Keratin, type I cuticular Ha7 GN=KRT37	K37	1549	51084	502	1	404.203	806.391	2	806.392	-0.0013	184	190	44.25	30	33	0.0044	K	LAADDFR	I			6
23	ch17u_O76014|KRT37_HUMAN	Keratin, type I cuticular Ha7 GN=KRT37	K37	1549	51084	503	1	404.203	806.391	2	806.392	-0.0012	184	190	48.66		33	0.0016	K	LAADDFR	I			6
23	ch17u_O76014|KRT37_HUMAN	Keratin, type I cuticular Ha7 GN=KRT37	K37	1549	51084	504	1	404.203	806.391	2	806.392	-0.0012	184	190	59.49		33	0.00013	K	LAADDFR	I			6
23	ch17u_O76014|KRT37_HUMAN	Keratin, type I cuticular Ha7 GN=KRT37	K37	1549	51084	505	1	404.203	806.391	2	806.392	-0.0012	184	190	39.81	25	33	0.012	K	LAADDFR	I			6
23	ch17u_O76014|KRT37_HUMAN	Keratin, type I cuticular Ha7 GN=KRT37	K37	1549	51084	506	1	404.203	806.391	2	806.392	-0.0009	184	190	24.65	26	33	0.38	K	LAADDFR	I			5
23	ch17u_O76014|KRT37_HUMAN	Keratin, type I cuticular Ha7 GN=KRT37	K37	1549	51084	507	1	404.203	806.392	2	806.392	-0.0007	184	190	31.79	22	33	0.074	K	LAADDFR	I			6
23	ch17u_O76014|KRT37_HUMAN	Keratin, type I cuticular Ha7 GN=KRT37	K37	1549	51084	510	1	404.203	806.392	2	806.392	-0.0006	184	190	20.18	20	33	1.1	K	LAADDFR	I			3
23	ch17u_O76014|KRT37_HUMAN	Keratin, type I cuticular Ha7 GN=KRT37	K37	1549	51084	511	1	404.203	806.392	2	806.392	-0.0006	184	190	49.36	32	33	0.0013	K	LAADDFR	I			6
23	ch17u_O76014|KRT37_HUMAN	Keratin, type I cuticular Ha7 GN=KRT37	K37	1549	51084	512	1	404.203	806.392	2	806.392	-0.0006	184	190	41.29	27	33	0.0084	K	LAADDFR	I			5
23	ch17u_O76014|KRT37_HUMAN	Keratin, type I cuticular Ha7 GN=KRT37	K37	1549	51084	514	1	404.203	806.392	2	806.392	-0.0005	184	190	47.86	32	33	0.0018	K	LAADDFR	I			6
23	ch17u_O76014|KRT37_HUMAN	Keratin, type I cuticular Ha7 GN=KRT37	K37	1549	51084	515	1	404.203	806.392	2	806.392	-0.0005	184	190	43.47	29	33	0.0051	K	LAADDFR	I			6
23	ch17u_O76014|KRT37_HUMAN	Keratin, type I cuticular Ha7 GN=KRT37	K37	1549	51084	519	1	404.203	806.392	2	806.392	-0.0004	184	190	17.43	19	33	2	K	LAADDFR	I			4
23	ch17u_O76014|KRT37_HUMAN	Keratin, type I cuticular Ha7 GN=KRT37	K37	1549	51084	520	1	404.203	806.392	2	806.392	-0.0004	184	190	35.47	23	33	0.032	K	LAADDFR	I			6
23	ch17u_O76014|KRT37_HUMAN	Keratin, type I cuticular Ha7 GN=KRT37	K37	1549	51084	521	1	404.203	806.392	2	806.392	-0.0003	184	190	53.2		33	0.00054	K	LAADDFR	I			6
23	ch17u_O76014|KRT37_HUMAN	Keratin, type I cuticular Ha7 GN=KRT37	K37	1549	51084	522	1	404.203	806.392	2	806.392	-0.0003	184	190	50.51		33	0.001	K	LAADDFR	I			6
23	ch17u_O76014|KRT37_HUMAN	Keratin, type I cuticular Ha7 GN=KRT37	K37	1549	51084	523	1	404.203	806.392	2	806.392	-0.0003	184	190	30.52	20	33	0.1	K	LAADDFR	I			5
23	ch17u_O76014|KRT37_HUMAN	Keratin, type I cuticular Ha7 GN=KRT37	K37	1549	51084	524	1	404.203	806.392	2	806.392	-0.0003	184	190	48.45	33	33	0.0016	K	LAADDFR	I			6
23	ch17u_O76014|KRT37_HUMAN	Keratin, type I cuticular Ha7 GN=KRT37	K37	1549	51084	526	1	404.203	806.392	2	806.392	-0.0002	184	190	51.63		33	0.00077	K	LAADDFR	I			6
23	ch17u_O76014|KRT37_HUMAN	Keratin, type I cuticular Ha7 GN=KRT37	K37	1549	51084	527	1	404.203	806.392	2	806.392	-0.0002	184	190	46.09	29	33	0.0028	K	LAADDFR	I			5
23	ch17u_O76014|KRT37_HUMAN	Keratin, type I cuticular Ha7 GN=KRT37	K37	1549	51084	528	1	404.203	806.392	2	806.392	-0.0002	184	190	46.19	29	33	0.0027	K	LAADDFR	I			5
23	ch17u_O76014|KRT37_HUMAN	Keratin, type I cuticular Ha7 GN=KRT37	K37	1549	51084	530	1	404.203	806.392	2	806.392	-0.0001	184	190	51.68		33	0.00077	K	LAADDFR	I			6
23	ch17u_O76014|KRT37_HUMAN	Keratin, type I cuticular Ha7 GN=KRT37	K37	1549	51084	531	1	404.203	806.392	2	806.392	-0.0001	184	190	45.3	28	33	0.0033	K	LAADDFR	I			5
23	ch17u_O76014|KRT37_HUMAN	Keratin, type I cuticular Ha7 GN=KRT37	K37	1549	51084	532	1	404.203	806.392	2	806.392	-0.0001	184	190	54.91		33	0.00036	K	LAADDFR	I			6
23	ch17u_O76014|KRT37_HUMAN	Keratin, type I cuticular Ha7 GN=KRT37	K37	1549	51084	533	1	404.203	806.392	2	806.392	-0.0001	184	190	46.09	30	33	0.0028	K	LAADDFR	I			5
23	ch17u_O76014|KRT37_HUMAN	Keratin, type I cuticular Ha7 GN=KRT37	K37	1549	51084	534	1	404.203	806.392	2	806.392	-0.0001	184	190	54.85		33	0.00037	K	LAADDFR	I			6
23	ch17u_O76014|KRT37_HUMAN	Keratin, type I cuticular Ha7 GN=KRT37	K37	1549	51084	537	1	404.203	806.392	2	806.392	-0.0001	184	190	42.5	28	33	0.0063	K	LAADDFR	I			6
23	ch17u_O76014|KRT37_HUMAN	Keratin, type I cuticular Ha7 GN=KRT37	K37	1549	51084	538	1	404.203	806.392	2	806.392	-0.0001	184	190	52.07		33	0.0007	K	LAADDFR	I			6
23	ch17u_O76014|KRT37_HUMAN	Keratin, type I cuticular Ha7 GN=KRT37	K37	1549	51084	539	1	404.203	806.392	2	806.392	-0.0001	184	190	51.27	33	33	0.00084	K	LAADDFR	I			6
23	ch17u_O76014|KRT37_HUMAN	Keratin, type I cuticular Ha7 GN=KRT37	K37	1549	51084	540	1	404.203	806.392	2	806.392	0	184	190	40.91	27	33	0.0091	K	LAADDFR	I			5
23	ch17u_O76014|KRT37_HUMAN	Keratin, type I cuticular Ha7 GN=KRT37	K37	1549	51084	541	1	404.203	806.392	2	806.392	0	184	190	49.87	32	33	0.0012	K	LAADDFR	I			6
23	ch17u_O76014|KRT37_HUMAN	Keratin, type I cuticular Ha7 GN=KRT37	K37	1549	51084	542	1	404.203	806.392	2	806.392	0	184	190	44.9	29	33	0.0036	K	LAADDFR	I			6
23	ch17u_O76014|KRT37_HUMAN	Keratin, type I cuticular Ha7 GN=KRT37	K37	1549	51084	543	1	404.203	806.392	2	806.392	0	184	190	44.97	30	33	0.0036	K	LAADDFR	I			6
23	ch17u_O76014|KRT37_HUMAN	Keratin, type I cuticular Ha7 GN=KRT37	K37	1549	51084	544	1	404.203	806.392	2	806.392	0	184	190	34.14	25	33	0.043	K	LAADDFR	I			6
23	ch17u_O76014|KRT37_HUMAN	Keratin, type I cuticular Ha7 GN=KRT37	K37	1549	51084	545	1	404.203	806.392	2	806.392	0.0001	184	190	51.35	31	33	0.00086	K	LAADDFR	I			6
23	ch17u_O76014|KRT37_HUMAN	Keratin, type I cuticular Ha7 GN=KRT37	K37	1549	51084	546	1	404.204	806.392	2	806.392	0.0001	184	190	48.1	32	33	0.0018	K	LAADDFR	I			6
23	ch17u_O76014|KRT37_HUMAN	Keratin, type I cuticular Ha7 GN=KRT37	K37	1549	51084	547	1	404.204	806.392	2	806.392	0.0002	184	190	54.82		33	0.00038	K	LAADDFR	I			6
23	ch17u_O76014|KRT37_HUMAN	Keratin, type I cuticular Ha7 GN=KRT37	K37	1549	51084	548	1	404.204	806.393	2	806.392	0.0002	184	190	54.84		33	0.00036	K	LAADDFR	I			6
23	ch17u_O76014|KRT37_HUMAN	Keratin, type I cuticular Ha7 GN=KRT37	K37	1549	51084	549	1	404.204	806.393	2	806.392	0.0002	184	190	44.88	30	33	0.0035	K	LAADDFR	I			6
23	ch17u_O76014|KRT37_HUMAN	Keratin, type I cuticular Ha7 GN=KRT37	K37	1549	51084	554	1	404.204	806.393	2	806.392	0.0004	184	190	48.21	30	33	0.0016	K	LAADDFR	I			6
23	ch17u_O76014|KRT37_HUMAN	Keratin, type I cuticular Ha7 GN=KRT37	K37	1549	51084	557	1	404.204	806.393	2	806.392	0.0005	184	190	51.83		33	0.00072	K	LAADDFR	I			6
23	ch17u_O76014|KRT37_HUMAN	Keratin, type I cuticular Ha7 GN=KRT37	K37	1549	51084	560	1	404.204	806.393	2	806.392	0.0007	184	190	49.25	32	33	0.0013	K	LAADDFR	I			6
23	ch17u_O76014|KRT37_HUMAN	Keratin, type I cuticular Ha7 GN=KRT37	K37	1549	51084	561	1	404.204	806.393	2	806.392	0.0012	184	190	45.98	29	32	0.0025	K	LAADDFR	I			5
23	ch17u_O76014|KRT37_HUMAN	Keratin, type I cuticular Ha7 GN=KRT37	K37	1549	51084	2139	1	480.274	958.534	2	958.534	0.0006	213	221	49.75	16	34	0.0014	K	LLDDATLAK	A			8
23	ch17u_O76014|KRT37_HUMAN	Keratin, type I cuticular Ha7 GN=KRT37	K37	1549	51084	2565	1	494.768	987.522	2	987.524	-0.0015	157	164	21.11	24	34	1	R	TIEELQQK	I			5
23	ch17u_O76014|KRT37_HUMAN	Keratin, type I cuticular Ha7 GN=KRT37	K37	1549	51084	2569	1	494.769	987.523	2	987.524	-0.0007	157	164	39.98	31	34	0.013	R	TIEELQQK	I			6
23	ch17u_O76014|KRT37_HUMAN	Keratin, type I cuticular Ha7 GN=KRT37	K37	1549	51084	2572	1	494.769	987.523	2	987.524	-0.0005	157	164	39.89	31	34	0.013	R	TIEELQQK	I			6
23	ch17u_O76014|KRT37_HUMAN	Keratin, type I cuticular Ha7 GN=KRT37	K37	1549	51084	2573	1	494.769	987.523	2	987.524	-0.0004	157	164	38.06	29	34	0.02	R	TIEELQQK	I			6
23	ch17u_O76014|KRT37_HUMAN	Keratin, type I cuticular Ha7 GN=KRT37	K37	1549	51084	2574	1	494.769	987.523	2	987.524	-0.0004	157	164	36.16	28	34	0.032	R	TIEELQQK	I			6
23	ch17u_O76014|KRT37_HUMAN	Keratin, type I cuticular Ha7 GN=KRT37	K37	1549	51084	2583	1	494.769	987.524	2	987.524	0	157	164	35.11	33	34	0.04	R	TIEELQQK	I			6
23	ch17u_O76014|KRT37_HUMAN	Keratin, type I cuticular Ha7 GN=KRT37	K37	1549	51084	2592	1	494.769	987.524	2	987.524	0.0001	157	164	35.94	28	34	0.033	R	TIEELQQK	I			6
23	ch17u_O76014|KRT37_HUMAN	Keratin, type I cuticular Ha7 GN=KRT37	K37	1549	51084	2593	1	494.769	987.524	2	987.524	0.0001	157	164	36.34	28	34	0.03	R	TIEELQQK	I			6
23	ch17u_O76014|KRT37_HUMAN	Keratin, type I cuticular Ha7 GN=KRT37	K37	1549	51084	2594	2	494.769	987.524	2	987.524	0.0001	157	164	22.4		34	0.75	R	TIEELQQK	I			6
23	ch17u_O76014|KRT37_HUMAN	Keratin, type I cuticular Ha7 GN=KRT37	K37	1549	51084	2596	1	494.769	987.524	2	987.524	0.0001	157	164	17.13	19	34	2.5	R	TIEELQQK	I			4
23	ch17u_O76014|KRT37_HUMAN	Keratin, type I cuticular Ha7 GN=KRT37	K37	1549	51084	2605	1	494.769	987.524	2	987.524	0.0003	157	164	39.87	31	34	0.013	R	TIEELQQK	I			6
23	ch17u_O76014|KRT37_HUMAN	Keratin, type I cuticular Ha7 GN=KRT37	K37	1549	51084	2611	1	494.769	987.524	2	987.524	0.0004	157	164	34.11		34	0.05	R	TIEELQQK	I			6
23	ch17u_O76014|KRT37_HUMAN	Keratin, type I cuticular Ha7 GN=KRT37	K37	1549	51084	2614	1	494.769	987.524	2	987.524	0.0005	157	164	33.68		34	0.055	R	TIEELQQK	I			6
23	ch17u_O76014|KRT37_HUMAN	Keratin, type I cuticular Ha7 GN=KRT37	K37	1549	51084	2622	1	494.769	987.524	2	987.524	0.0006	157	164	16.59	20	34	2.8	R	TIEELQQK	I			6
23	ch17u_O76014|KRT37_HUMAN	Keratin, type I cuticular Ha7 GN=KRT37	K37	1549	51084	2624	2	494.769	987.524	2	987.524	0.0007	157	164	19.19	33	34	1.5	R	TIEELQQK	I			5
23	ch17u_O76014|KRT37_HUMAN	Keratin, type I cuticular Ha7 GN=KRT37	K37	1549	51084	2626	1	494.769	987.524	2	987.524	0.0008	157	164	30.79	24	34	0.11	R	TIEELQQK	I			6
23	ch17u_O76014|KRT37_HUMAN	Keratin, type I cuticular Ha7 GN=KRT37	K37	1549	51084	2629	1	494.769	987.524	2	987.524	0.0009	157	164	35.48		34	0.036	R	TIEELQQK	I			7
23	ch17u_O76014|KRT37_HUMAN	Keratin, type I cuticular Ha7 GN=KRT37	K37	1549	51084	2630	2	494.77	987.525	2	987.524	0.0009	157	164	20.62		34	1.1	R	TIEELQQK	I			6
23	ch17u_O76014|KRT37_HUMAN	Keratin, type I cuticular Ha7 GN=KRT37	K37	1549	51084	2631	1	494.77	987.525	2	987.524	0.0009	157	164	31.67	25	34	0.087	R	TIEELQQK	I			6
23	ch17u_O76014|KRT37_HUMAN	Keratin, type I cuticular Ha7 GN=KRT37	K37	1549	51084	3133	1	507.302	1012.59	2	1012.59	-0.0016	175	183	18.61	22	30	0.7	R	LIVQIDNAK	L			6
23	ch17u_O76014|KRT37_HUMAN	Keratin, type I cuticular Ha7 GN=KRT37	K37	1549	51084	3136	2	507.303	1012.59	2	1012.59	-0.0001	175	183	28.23		29	0.075	R	LIVQIDNAK	L			5
23	ch17u_O76014|KRT37_HUMAN	Keratin, type I cuticular Ha7 GN=KRT37	K37	1549	51084	5387	1	554.785	1107.56	2	1107.56	0.0005	397	405	49.38	27	34	0.0016	R	LENEIATYR	N			7
23	ch17u_O76014|KRT37_HUMAN	Keratin, type I cuticular Ha7 GN=KRT37	K37	1549	51084	16888	1	738.888	1475.76	2	1475.76	-0.001	383	394	63.35	16	35	8.4e-05	R	QNQEYQVLLDVK	A			10
23	ch17u_O76014|KRT37_HUMAN	Keratin, type I cuticular Ha7 GN=KRT37	K37	1549	51084	20248	1	795.431	1588.85	2	1588.85	-0.0021	157	169	69.83	17	35	1.7e-05	R	TIEELQQKILCSK	A			9
23	ch17u_O76014|KRT37_HUMAN	Keratin, type I cuticular Ha7 GN=KRT37	K37	1549	51084	20249	1	530.624	1588.85	3	1588.85	-0.0004	157	169	56.95	16	34	0.0003	R	TIEELQQKILCSK	A			8
23	ch17u_O76014|KRT37_HUMAN	Keratin, type I cuticular Ha7 GN=KRT37	K37	1549	51084	20251	1	530.624	1588.85	3	1588.85	0.0005	157	169	38.77	15	34	0.019	R	TIEELQQKILCSK	A			7
23	ch17u_O76014|KRT37_HUMAN	Keratin, type I cuticular Ha7 GN=KRT37	K37	1549	51084	20252	1	530.624	1588.85	3	1588.85	0.0012	157	169	39.46	15	34	0.016	R	TIEELQQKILCSK	A			7
23	ch17u_O76014|KRT37_HUMAN	Keratin, type I cuticular Ha7 GN=KRT37	K37	1549	51084	23141	1	571.958	1712.85	3	1712.85	0.0006	198	212	48.3	16	34	0.0021	R	SLHQLVEADKCGTQK	L			11
23	ch17u_O76014|KRT37_HUMAN	Keratin, type I cuticular Ha7 GN=KRT37	K37	1549	51084	24767	1	601.333	1800.98	3	1800.97	0.0027	175	190	85.71	19	33	3e-07	R	LIVQIDNAKLAADDFR	I			9
23	ch17u_O76014|KRT37_HUMAN	Keratin, type I cuticular Ha7 GN=KRT37	K37	1549	51084	24789	1	601.666	1801.98	3	1801.96	0.0179	175	190	56.23	16	33	0.00026	R	LIVQIDNAKLAADDFR	I	Deamidated (NQ)	0.0002000000000000.0	9
23	ch17u_O76014|KRT37_HUMAN	Keratin, type I cuticular Ha7 GN=KRT37	K37	1549	51084	29986	1	687.023	2058.05	3	2058.05	-0.0014	222	239	90.68	18	35	1.4e-07	K	ADLEAQQESLKEEQLSLK	S			15
23	ch17u_O76014|KRT37_HUMAN	Keratin, type I cuticular Ha7 GN=KRT37	K37	1549	51084	30004	1	687.691	2060.05	3	2060.05	-0.002	378	394	44.33	16	35	0.0065	R	ADLERQNQEYQVLLDVK	A			11
23	ch17u_O76014|KRT37_HUMAN	Keratin, type I cuticular Ha7 GN=KRT37	K37	1549	51084	31993	1	724.381	2170.12	3	2170.12	-0.0022	122	139	67.35	17	34	2.8e-05	K	VRQLEQENAELETTLLER	S			13
23	ch17u_O76014|KRT37_HUMAN	Keratin, type I cuticular Ha7 GN=KRT37	K37	1549	51084	34819	3	587.307	2345.2	4	2344.2	0.995	170	190	59.16		35	0.0002	K	AENARLIVQIDNAKLAADDFR	I	2 Deamidated (NQ)	0.002000002000000000000.0	11
23	ch17u_O76014|KRT37_HUMAN	Keratin, type I cuticular Ha7 GN=KRT37	K37	1549	51084	39984	1	750.649	2998.57	4	2998.57	-0.0034	213	239	130.97	21	33	8.5e-12	K	LLDDATLAKADLEAQQESLKEEQLSLK	S			22
23	ch17u_O76014|KRT37_HUMAN	Keratin, type I cuticular Ha7 GN=KRT37	K37	1549	51084	40023	1	753.381	3009.49	4	3009.49	0.0048	222	247	96.61	22	35	4.2e-08	K	ADLEAQQESLKEEQLSLKSNHEQEVK	I			15
23	ch17u_O76014|KRT37_HUMAN	Keratin, type I cuticular Ha7 GN=KRT37	K37	1549	51084	40035	1	753.876	3011.48	4	3010.47	1.0035	222	247	24.44	14	35	0.69	K	ADLEAQQESLKEEQLSLKSNHEQEVK	I	Deamidated (NQ)	0.00000000000000000002000000.0	9
24	ch17u_O76014|KRT37_HUMAN	Keratin, type I cuticular Ha7 GN=KRT37	K37	1563	51084	14	1	352.692	703.369	2	703.369	0.0002	272	277	39.69		33	0.013	R	VLGEMR	A			5
24	ch17u_O76014|KRT37_HUMAN	Keratin, type I cuticular Ha7 GN=KRT37	K37	1563	51084	590	1	404.203	806.391	2	806.392	-0.0014	184	190	35.86	24	33	0.031	K	LAADDFR	I			5
24	ch17u_O76014|KRT37_HUMAN	Keratin, type I cuticular Ha7 GN=KRT37	K37	1563	51084	593	1	404.203	806.391	2	806.392	-0.001	184	190	45.22	28	33	0.0035	K	LAADDFR	I			5
24	ch17u_O76014|KRT37_HUMAN	Keratin, type I cuticular Ha7 GN=KRT37	K37	1563	51084	594	1	404.203	806.391	2	806.392	-0.0008	184	190	41.02	27	33	0.0088	K	LAADDFR	I			6
24	ch17u_O76014|KRT37_HUMAN	Keratin, type I cuticular Ha7 GN=KRT37	K37	1563	51084	595	1	404.203	806.391	2	806.392	-0.0008	184	190	44.78	29	33	0.0037	K	LAADDFR	I			5
24	ch17u_O76014|KRT37_HUMAN	Keratin, type I cuticular Ha7 GN=KRT37	K37	1563	51084	596	1	404.203	806.391	2	806.392	-0.0008	184	190	26.97	27	33	0.22	K	LAADDFR	I			4
24	ch17u_O76014|KRT37_HUMAN	Keratin, type I cuticular Ha7 GN=KRT37	K37	1563	51084	597	1	404.203	806.392	2	806.392	-0.0006	184	190	26.24	26	33	0.27	K	LAADDFR	I			4
24	ch17u_O76014|KRT37_HUMAN	Keratin, type I cuticular Ha7 GN=KRT37	K37	1563	51084	598	1	404.203	806.392	2	806.392	-0.0005	184	190	53.83		33	0.00047	K	LAADDFR	I			6
24	ch17u_O76014|KRT37_HUMAN	Keratin, type I cuticular Ha7 GN=KRT37	K37	1563	51084	599	1	404.203	806.392	2	806.392	-0.0005	184	190	40.77	27	33	0.0094	K	LAADDFR	I			6
24	ch17u_O76014|KRT37_HUMAN	Keratin, type I cuticular Ha7 GN=KRT37	K37	1563	51084	601	1	404.203	806.392	2	806.392	-0.0004	184	190	57.32		33	0.00021	K	LAADDFR	I			6
24	ch17u_O76014|KRT37_HUMAN	Keratin, type I cuticular Ha7 GN=KRT37	K37	1563	51084	603	1	404.203	806.392	2	806.392	-0.0004	184	190	42.32	28	33	0.0066	K	LAADDFR	I			6
24	ch17u_O76014|KRT37_HUMAN	Keratin, type I cuticular Ha7 GN=KRT37	K37	1563	51084	604	1	404.203	806.392	2	806.392	-0.0004	184	190	46.17	29	33	0.0027	K	LAADDFR	I			5
24	ch17u_O76014|KRT37_HUMAN	Keratin, type I cuticular Ha7 GN=KRT37	K37	1563	51084	605	1	404.203	806.392	2	806.392	-0.0004	184	190	54.62		33	0.00039	K	LAADDFR	I			6
24	ch17u_O76014|KRT37_HUMAN	Keratin, type I cuticular Ha7 GN=KRT37	K37	1563	51084	606	1	404.203	806.392	2	806.392	-0.0004	184	190	46.53	30	33	0.0025	K	LAADDFR	I			5
24	ch17u_O76014|KRT37_HUMAN	Keratin, type I cuticular Ha7 GN=KRT37	K37	1563	51084	608	1	404.203	806.392	2	806.392	-0.0003	184	190	59.64		33	0.00012	K	LAADDFR	I			6
24	ch17u_O76014|KRT37_HUMAN	Keratin, type I cuticular Ha7 GN=KRT37	K37	1563	51084	609	1	404.203	806.392	2	806.392	-0.0003	184	190	49.02	32	33	0.0014	K	LAADDFR	I			6
24	ch17u_O76014|KRT37_HUMAN	Keratin, type I cuticular Ha7 GN=KRT37	K37	1563	51084	611	1	404.203	806.392	2	806.392	-0.0003	184	190	51.23		33	0.00085	K	LAADDFR	I			6
24	ch17u_O76014|KRT37_HUMAN	Keratin, type I cuticular Ha7 GN=KRT37	K37	1563	51084	613	1	404.203	806.392	2	806.392	-0.0002	184	190	47.28	31	33	0.0021	K	LAADDFR	I			6
24	ch17u_O76014|KRT37_HUMAN	Keratin, type I cuticular Ha7 GN=KRT37	K37	1563	51084	614	1	404.203	806.392	2	806.392	-0.0002	184	190	50.55		33	0.00099	K	LAADDFR	I			6
24	ch17u_O76014|KRT37_HUMAN	Keratin, type I cuticular Ha7 GN=KRT37	K37	1563	51084	615	1	404.203	806.392	2	806.392	-0.0002	184	190	33.14	25	33	0.055	K	LAADDFR	I			6
24	ch17u_O76014|KRT37_HUMAN	Keratin, type I cuticular Ha7 GN=KRT37	K37	1563	51084	616	1	404.203	806.392	2	806.392	-0.0001	184	190	47.19	31	33	0.0022	K	LAADDFR	I			6
24	ch17u_O76014|KRT37_HUMAN	Keratin, type I cuticular Ha7 GN=KRT37	K37	1563	51084	617	1	404.203	806.392	2	806.392	-0.0001	184	190	41.86	28	33	0.0073	K	LAADDFR	I			6
24	ch17u_O76014|KRT37_HUMAN	Keratin, type I cuticular Ha7 GN=KRT37	K37	1563	51084	618	1	404.203	806.392	2	806.392	-0.0001	184	190	48.85	30	33	0.0015	K	LAADDFR	I			6
24	ch17u_O76014|KRT37_HUMAN	Keratin, type I cuticular Ha7 GN=KRT37	K37	1563	51084	619	1	404.203	806.392	2	806.392	-0.0001	184	190	57		33	0.00022	K	LAADDFR	I			6
24	ch17u_O76014|KRT37_HUMAN	Keratin, type I cuticular Ha7 GN=KRT37	K37	1563	51084	620	1	404.203	806.392	2	806.392	-0.0001	184	190	47.04	31	33	0.0022	K	LAADDFR	I			6
24	ch17u_O76014|KRT37_HUMAN	Keratin, type I cuticular Ha7 GN=KRT37	K37	1563	51084	621	1	404.203	806.392	2	806.392	-0.0001	184	190	54.73		33	0.00038	K	LAADDFR	I			6
24	ch17u_O76014|KRT37_HUMAN	Keratin, type I cuticular Ha7 GN=KRT37	K37	1563	51084	622	1	404.203	806.392	2	806.392	-0.0001	184	190	48.71	33	33	0.0015	K	LAADDFR	I			6
24	ch17u_O76014|KRT37_HUMAN	Keratin, type I cuticular Ha7 GN=KRT37	K37	1563	51084	624	1	404.203	806.392	2	806.392	0	184	190	55.01		33	0.00036	K	LAADDFR	I			6
24	ch17u_O76014|KRT37_HUMAN	Keratin, type I cuticular Ha7 GN=KRT37	K37	1563	51084	625	1	404.203	806.392	2	806.392	0	184	190	42.49	28	33	0.0063	K	LAADDFR	I			6
24	ch17u_O76014|KRT37_HUMAN	Keratin, type I cuticular Ha7 GN=KRT37	K37	1563	51084	626	1	404.203	806.392	2	806.392	0	184	190	48.49	31	33	0.0016	K	LAADDFR	I			6
24	ch17u_O76014|KRT37_HUMAN	Keratin, type I cuticular Ha7 GN=KRT37	K37	1563	51084	627	1	404.203	806.392	2	806.392	0	184	190	47.32	31	33	0.0021	K	LAADDFR	I			6
24	ch17u_O76014|KRT37_HUMAN	Keratin, type I cuticular Ha7 GN=KRT37	K37	1563	51084	628	1	404.203	806.392	2	806.392	0	184	190	31.63	21	33	0.077	K	LAADDFR	I			6
24	ch17u_O76014|KRT37_HUMAN	Keratin, type I cuticular Ha7 GN=KRT37	K37	1563	51084	629	1	404.203	806.392	2	806.392	0.0001	184	190	44.88	28	33	0.0038	K	LAADDFR	I			6
24	ch17u_O76014|KRT37_HUMAN	Keratin, type I cuticular Ha7 GN=KRT37	K37	1563	51084	630	1	404.204	806.392	2	806.392	0.0001	184	190	51.3	33	33	0.00087	K	LAADDFR	I			6
24	ch17u_O76014|KRT37_HUMAN	Keratin, type I cuticular Ha7 GN=KRT37	K37	1563	51084	631	1	404.204	806.393	2	806.392	0.0002	184	190	47.88	30	33	0.0018	K	LAADDFR	I			6
24	ch17u_O76014|KRT37_HUMAN	Keratin, type I cuticular Ha7 GN=KRT37	K37	1563	51084	632	1	404.204	806.393	2	806.392	0.0002	184	190	47.86	30	33	0.0018	K	LAADDFR	I			6
24	ch17u_O76014|KRT37_HUMAN	Keratin, type I cuticular Ha7 GN=KRT37	K37	1563	51084	635	1	404.204	806.393	2	806.392	0.0003	184	190	46.2	30	33	0.0026	K	LAADDFR	I			5
24	ch17u_O76014|KRT37_HUMAN	Keratin, type I cuticular Ha7 GN=KRT37	K37	1563	51084	637	1	404.204	806.393	2	806.392	0.0004	184	190	51.75	31	33	0.00073	K	LAADDFR	I			6
24	ch17u_O76014|KRT37_HUMAN	Keratin, type I cuticular Ha7 GN=KRT37	K37	1563	51084	638	1	404.204	806.393	2	806.392	0.0004	184	190	51.61		33	0.00075	K	LAADDFR	I			6
24	ch17u_O76014|KRT37_HUMAN	Keratin, type I cuticular Ha7 GN=KRT37	K37	1563	51084	639	1	404.204	806.393	2	806.392	0.0004	184	190	58.35		33	0.00016	K	LAADDFR	I			6
24	ch17u_O76014|KRT37_HUMAN	Keratin, type I cuticular Ha7 GN=KRT37	K37	1563	51084	640	1	404.204	806.393	2	806.392	0.0005	184	190	17.85	16	33	1.8	K	LAADDFR	I			3
24	ch17u_O76014|KRT37_HUMAN	Keratin, type I cuticular Ha7 GN=KRT37	K37	1563	51084	643	1	404.204	806.393	2	806.392	0.0007	184	190	41.25	27	33	0.0082	K	LAADDFR	I			6
24	ch17u_O76014|KRT37_HUMAN	Keratin, type I cuticular Ha7 GN=KRT37	K37	1563	51084	644	1	404.204	806.393	2	806.392	0.0007	184	190	45.86	30	33	0.0028	K	LAADDFR	I			5
24	ch17u_O76014|KRT37_HUMAN	Keratin, type I cuticular Ha7 GN=KRT37	K37	1563	51084	645	1	404.204	806.393	2	806.392	0.0007	184	190	58.13		33	0.00017	K	LAADDFR	I			6
24	ch17u_O76014|KRT37_HUMAN	Keratin, type I cuticular Ha7 GN=KRT37	K37	1563	51084	1167	1	425.737	849.459	2	849.46	-0.0003	115	121	24.92	15	32	0.3	R	LANYLEK	V			5
24	ch17u_O76014|KRT37_HUMAN	Keratin, type I cuticular Ha7 GN=KRT37	K37	1563	51084	1168	1	425.737	849.46	2	849.46	0	115	121	21.88	15	32	0.61	R	LANYLEK	V			5
24	ch17u_O76014|KRT37_HUMAN	Keratin, type I cuticular Ha7 GN=KRT37	K37	1563	51084	2403	1	480.274	958.534	2	958.534	0.0002	213	221	38.68	15	34	0.018	K	LLDDATLAK	A			7
24	ch17u_O76014|KRT37_HUMAN	Keratin, type I cuticular Ha7 GN=KRT37	K37	1563	51084	2404	1	480.274	958.534	2	958.534	0.001	213	221	18.44	14	34	1.8	K	LLDDATLAK	A			7
24	ch17u_O76014|KRT37_HUMAN	Keratin, type I cuticular Ha7 GN=KRT37	K37	1563	51084	2886	1	494.768	987.522	2	987.524	-0.0014	157	164	19.04	15	34	1.6	R	TIEELQQK	I			5
24	ch17u_O76014|KRT37_HUMAN	Keratin, type I cuticular Ha7 GN=KRT37	K37	1563	51084	2887	1	494.768	987.522	2	987.524	-0.0013	157	164	39.71	30	34	0.013	R	TIEELQQK	I			6
24	ch17u_O76014|KRT37_HUMAN	Keratin, type I cuticular Ha7 GN=KRT37	K37	1563	51084	2889	1	494.769	987.523	2	987.524	-0.0012	157	164	39.9	31	34	0.013	R	TIEELQQK	I			6
24	ch17u_O76014|KRT37_HUMAN	Keratin, type I cuticular Ha7 GN=KRT37	K37	1563	51084	2895	1	494.769	987.523	2	987.524	-0.0006	157	164	16.88	20	34	2.6	R	TIEELQQK	I			5
24	ch17u_O76014|KRT37_HUMAN	Keratin, type I cuticular Ha7 GN=KRT37	K37	1563	51084	2896	1	494.769	987.523	2	987.524	-0.0005	157	164	40.07	31	34	0.013	R	TIEELQQK	I			6
24	ch17u_O76014|KRT37_HUMAN	Keratin, type I cuticular Ha7 GN=KRT37	K37	1563	51084	2899	1	494.769	987.523	2	987.524	-0.0004	157	164	22.59	26	34	0.72	R	TIEELQQK	I			5
24	ch17u_O76014|KRT37_HUMAN	Keratin, type I cuticular Ha7 GN=KRT37	K37	1563	51084	2900	1	494.769	987.523	2	987.524	-0.0002	157	164	38.09	29	34	0.021	R	TIEELQQK	I			6
24	ch17u_O76014|KRT37_HUMAN	Keratin, type I cuticular Ha7 GN=KRT37	K37	1563	51084	2908	1	494.769	987.524	2	987.524	-0.0001	157	164	39.89	31	34	0.014	R	TIEELQQK	I			6
24	ch17u_O76014|KRT37_HUMAN	Keratin, type I cuticular Ha7 GN=KRT37	K37	1563	51084	2913	1	494.769	987.524	2	987.524	-0.0001	157	164	35.13		34	0.042	R	TIEELQQK	I			6
24	ch17u_O76014|KRT37_HUMAN	Keratin, type I cuticular Ha7 GN=KRT37	K37	1563	51084	2919	1	494.769	987.524	2	987.524	0.0001	157	164	35.27		34	0.039	R	TIEELQQK	I			6
24	ch17u_O76014|KRT37_HUMAN	Keratin, type I cuticular Ha7 GN=KRT37	K37	1563	51084	2920	1	494.769	987.524	2	987.524	0.0001	157	164	35.49	30	34	0.037	R	TIEELQQK	I			6
24	ch17u_O76014|KRT37_HUMAN	Keratin, type I cuticular Ha7 GN=KRT37	K37	1563	51084	2921	1	494.769	987.524	2	987.524	0.0001	157	164	31.19	24	34	0.099	R	TIEELQQK	I			6
24	ch17u_O76014|KRT37_HUMAN	Keratin, type I cuticular Ha7 GN=KRT37	K37	1563	51084	2924	3	494.769	987.524	2	987.524	0.0003	157	164	16.05	33	34	3.2	R	TIEELQQK	I			5
24	ch17u_O76014|KRT37_HUMAN	Keratin, type I cuticular Ha7 GN=KRT37	K37	1563	51084	2925	2	494.769	987.524	2	987.524	0.0003	157	164	21.71		34	0.87	R	TIEELQQK	I			7
24	ch17u_O76014|KRT37_HUMAN	Keratin, type I cuticular Ha7 GN=KRT37	K37	1563	51084	2928	1	494.769	987.524	2	987.524	0.0004	157	164	31.39		34	0.093	R	TIEELQQK	I			6
24	ch17u_O76014|KRT37_HUMAN	Keratin, type I cuticular Ha7 GN=KRT37	K37	1563	51084	2933	1	494.769	987.524	2	987.524	0.0005	157	164	39.98	31	34	0.013	R	TIEELQQK	I			6
24	ch17u_O76014|KRT37_HUMAN	Keratin, type I cuticular Ha7 GN=KRT37	K37	1563	51084	2934	1	494.769	987.524	2	987.524	0.0005	157	164	40.24		34	0.012	R	TIEELQQK	I			6
24	ch17u_O76014|KRT37_HUMAN	Keratin, type I cuticular Ha7 GN=KRT37	K37	1563	51084	2935	1	494.769	987.524	2	987.524	0.0005	157	164	35.21		34	0.039	R	TIEELQQK	I			6
24	ch17u_O76014|KRT37_HUMAN	Keratin, type I cuticular Ha7 GN=KRT37	K37	1563	51084	2936	2	494.769	987.524	2	987.524	0.0005	157	164	26.31		34	0.3	R	TIEELQQK	I			6
24	ch17u_O76014|KRT37_HUMAN	Keratin, type I cuticular Ha7 GN=KRT37	K37	1563	51084	2937	2	494.769	987.524	2	987.524	0.0005	157	164	20.6		34	1.1	R	TIEELQQK	I			6
24	ch17u_O76014|KRT37_HUMAN	Keratin, type I cuticular Ha7 GN=KRT37	K37	1563	51084	2941	1	494.769	987.524	2	987.524	0.0006	157	164	15.76	24	34	3.4	R	TIEELQQK	I			4
24	ch17u_O76014|KRT37_HUMAN	Keratin, type I cuticular Ha7 GN=KRT37	K37	1563	51084	2944	1	494.769	987.524	2	987.524	0.0006	157	164	35.01		34	0.041	R	TIEELQQK	I			6
24	ch17u_O76014|KRT37_HUMAN	Keratin, type I cuticular Ha7 GN=KRT37	K37	1563	51084	2945	1	494.769	987.524	2	987.524	0.0006	157	164	34.2	27	34	0.049	R	TIEELQQK	I			6
24	ch17u_O76014|KRT37_HUMAN	Keratin, type I cuticular Ha7 GN=KRT37	K37	1563	51084	2950	1	494.769	987.524	2	987.524	0.0007	157	164	38.45	30	34	0.018	R	TIEELQQK	I			6
24	ch17u_O76014|KRT37_HUMAN	Keratin, type I cuticular Ha7 GN=KRT37	K37	1563	51084	2954	1	494.769	987.524	2	987.524	0.0009	157	164	28.38	26	34	0.19	R	TIEELQQK	I			6
24	ch17u_O76014|KRT37_HUMAN	Keratin, type I cuticular Ha7 GN=KRT37	K37	1563	51084	2956	2	494.77	987.525	2	987.524	0.0009	157	164	17.75	33	34	2.2	R	TIEELQQK	I			5
24	ch17u_O76014|KRT37_HUMAN	Keratin, type I cuticular Ha7 GN=KRT37	K37	1563	51084	2957	1	494.77	987.525	2	987.524	0.0009	157	164	26.91	27	34	0.26	R	TIEELQQK	I			6
24	ch17u_O76014|KRT37_HUMAN	Keratin, type I cuticular Ha7 GN=KRT37	K37	1563	51084	3524	2	507.303	1012.59	2	1012.59	0	175	183	18.83		29	0.65	R	LIVQIDNAK	L			5
24	ch17u_O76014|KRT37_HUMAN	Keratin, type I cuticular Ha7 GN=KRT37	K37	1563	51084	5917	1	554.785	1107.55	2	1107.56	-0.0011	397	405	45.81	23	34	0.0035	R	LENEIATYR	N			8
24	ch17u_O76014|KRT37_HUMAN	Keratin, type I cuticular Ha7 GN=KRT37	K37	1563	51084	18126	1	738.887	1475.76	2	1475.76	-0.003	383	394	19.93	14	35	1.8	R	QNQEYQVLLDVK	A			6
24	ch17u_O76014|KRT37_HUMAN	Keratin, type I cuticular Ha7 GN=KRT37	K37	1563	51084	18127	1	738.888	1475.76	2	1475.76	-0.0009	383	394	40.6	16	35	0.016	R	QNQEYQVLLDVK	A			7
24	ch17u_O76014|KRT37_HUMAN	Keratin, type I cuticular Ha7 GN=KRT37	K37	1563	51084	18128	1	738.889	1475.76	2	1475.76	0.0013	383	394	41.87	17	35	0.011	R	QNQEYQVLLDVK	A			8
24	ch17u_O76014|KRT37_HUMAN	Keratin, type I cuticular Ha7 GN=KRT37	K37	1563	51084	21540	1	795.431	1588.85	2	1588.85	-0.003	157	169	79.53	17	35	1.8e-06	R	TIEELQQKILCSK	A			10
24	ch17u_O76014|KRT37_HUMAN	Keratin, type I cuticular Ha7 GN=KRT37	K37	1563	51084	21541	1	530.624	1588.85	3	1588.85	-0.0006	157	169	36.42	15	34	0.034	R	TIEELQQKILCSK	A			8
24	ch17u_O76014|KRT37_HUMAN	Keratin, type I cuticular Ha7 GN=KRT37	K37	1563	51084	21542	1	530.624	1588.85	3	1588.85	-0.0006	157	169	69.26	17	34	1.8e-05	R	TIEELQQKILCSK	A			10
24	ch17u_O76014|KRT37_HUMAN	Keratin, type I cuticular Ha7 GN=KRT37	K37	1563	51084	21543	1	530.624	1588.85	3	1588.85	-0.0006	157	169	60.29	16	34	0.00014	R	TIEELQQKILCSK	A			8
24	ch17u_O76014|KRT37_HUMAN	Keratin, type I cuticular Ha7 GN=KRT37	K37	1563	51084	24451	1	571.958	1712.85	3	1712.85	0.0019	198	212	36.86	15	34	0.029	R	SLHQLVEADKCGTQK	L			9
24	ch17u_O76014|KRT37_HUMAN	Keratin, type I cuticular Ha7 GN=KRT37	K37	1563	51084	26035	1	601.331	1800.97	3	1800.97	-0.0015	175	190	44.25		33	0.0044	R	LIVQIDNAKLAADDFR	I			7
24	ch17u_O76014|KRT37_HUMAN	Keratin, type I cuticular Ha7 GN=KRT37	K37	1563	51084	26036	1	601.331	1800.97	3	1800.97	-0.0011	175	190	88.74		33	1.6e-07	R	LIVQIDNAKLAADDFR	I			11
24	ch17u_O76014|KRT37_HUMAN	Keratin, type I cuticular Ha7 GN=KRT37	K37	1563	51084	31109	1	687.023	2058.05	3	2058.05	-0.0012	222	239	123.22	23	35	8e-11	K	ADLEAQQESLKEEQLSLK	S			15
24	ch17u_O76014|KRT37_HUMAN	Keratin, type I cuticular Ha7 GN=KRT37	K37	1563	51084	31121	1	687.691	2060.05	3	2060.05	-0.002	378	394	50.43	27	35	0.0016	R	ADLERQNQEYQVLLDVK	A			7
24	ch17u_O76014|KRT37_HUMAN	Keratin, type I cuticular Ha7 GN=KRT37	K37	1563	51084	31122	1	687.694	2060.06	3	2060.05	0.0061	378	394	39.01	15	35	0.022	R	ADLERQNQEYQVLLDVK	A			6
24	ch17u_O76014|KRT37_HUMAN	Keratin, type I cuticular Ha7 GN=KRT37	K37	1563	51084	32902	1	724.38	2170.12	3	2170.12	-0.0035	122	139	96.45	22	34	3.5e-08	K	VRQLEQENAELETTLLER	S			16
24	ch17u_O76014|KRT37_HUMAN	Keratin, type I cuticular Ha7 GN=KRT37	K37	1563	51084	35468	4	587.307	2345.2	4	2344.2	0.997	170	190	28.25		35	0.24	K	AENARLIVQIDNAKLAADDFR	I	2 Deamidated (NQ)	0.002000002000000000000.0	6
24	ch17u_O76014|KRT37_HUMAN	Keratin, type I cuticular Ha7 GN=KRT37	K37	1563	51084	39851	1	750.648	2998.56	4	2998.57	-0.0063	213	239	80.52	18	33	9.7e-07	K	LLDDATLAKADLEAQQESLKEEQLSLK	S			19
24	ch17u_O76014|KRT37_HUMAN	Keratin, type I cuticular Ha7 GN=KRT37	K37	1563	51084	39881	1	753.38	3009.49	4	3009.49	0.0014	222	247	56.97	16	35	0.00039	K	ADLEAQQESLKEEQLSLKSNHEQEVK	I			13
24	ch17u_O76014|KRT37_HUMAN	Keratin, type I cuticular Ha7 GN=KRT37	K37	1563	51084	39896	1	753.88	3011.49	4	3009.49	2.0024	222	247	17.6	14	35	3.3	K	ADLEAQQESLKEEQLSLKSNHEQEVK	I			7
22	ch12u_Q9NSB2|KRT84_HUMAN	Keratin, type II cuticular Hb4 GN=KRT84	K84	2022	65942	1536	1	453.737	905.46	2	905.461	-0.0004	185	191	32.17	34	34	0.087	R	FLEQQNK	L			5
22	ch12u_Q9NSB2|KRT84_HUMAN	Keratin, type II cuticular Hb4 GN=KRT84	K84	2022	65942	1537	1	453.738	905.46	2	905.461	-0.0002	185	191	23.35	27	34	0.67	R	FLEQQNK	L			5
22	ch12u_Q9NSB2|KRT84_HUMAN	Keratin, type II cuticular Hb4 GN=KRT84	K84	2022	65942	1538	1	453.738	905.461	2	905.461	-0.0001	185	191	29.18	31	34	0.17	R	FLEQQNK	L			5
22	ch12u_Q9NSB2|KRT84_HUMAN	Keratin, type II cuticular Hb4 GN=KRT84	K84	2022	65942	1539	1	453.738	905.461	2	905.461	0.0001	185	191	23.03	26	34	0.72	R	FLEQQNK	L			5
22	ch12u_Q9NSB2|KRT84_HUMAN	Keratin, type II cuticular Hb4 GN=KRT84	K84	2022	65942	4574	1	361.538	1081.59	3	1081.59	-0.001	176	184	36.14	24	31	0.016	K	FASFIDKVR	F			6
22	ch12u_Q9NSB2|KRT84_HUMAN	Keratin, type II cuticular Hb4 GN=KRT84	K84	2022	65942	4575	1	361.538	1081.59	3	1081.59	-0.0007	176	184	21.75	29	31	0.45	K	FASFIDKVR	F			8
22	ch12u_Q9NSB2|KRT84_HUMAN	Keratin, type II cuticular Hb4 GN=KRT84	K84	2022	65942	4576	1	361.538	1081.59	3	1081.59	-0.0007	176	184	41.69	25	31	0.0046	K	FASFIDKVR	F			7
22	ch12u_Q9NSB2|KRT84_HUMAN	Keratin, type II cuticular Hb4 GN=KRT84	K84	2022	65942	6493	2	570.279	1138.54	2	1138.53	0.0097	272	281	15.83	30	33	2.7	K	KDVDAAFMNK	S	Deamidated (NQ)	0.0000000020.0	4
22	ch12u_Q9NSB2|KRT84_HUMAN	Keratin, type II cuticular Hb4 GN=KRT84	K84	2022	65942	6496	2	570.279	1138.54	2	1138.53	0.0101	272	281	25.64		33	0.28	K	KDVDAAFMNK	S	Deamidated (NQ)	0.0000000020.0	4
22	ch12u_Q9NSB2|KRT84_HUMAN	Keratin, type II cuticular Hb4 GN=KRT84	K84	2022	65942	6497	2	570.279	1138.54	2	1138.53	0.0104	272	281	22.72		33	0.55	K	KDVDAAFMNK	S	Deamidated (NQ)	0.0000000020.0	4
22	ch12u_Q9NSB2|KRT84_HUMAN	Keratin, type II cuticular Hb4 GN=KRT84	K84	2022	65942	7139	1	387.884	1160.63	3	1160.63	-0.0003	183	191	24.09	15	34	0.57	K	VRFLEQQNK	L			8
22	ch12u_Q9NSB2|KRT84_HUMAN	Keratin, type II cuticular Hb4 GN=KRT84	K84	2022	65942	7141	1	581.322	1160.63	2	1160.63	-0.0002	183	191	46.6		34	0.0032	K	VRFLEQQNK	L			6
22	ch12u_Q9NSB2|KRT84_HUMAN	Keratin, type II cuticular Hb4 GN=KRT84	K84	2022	65942	7144	1	387.884	1160.63	3	1160.63	0.0009	183	191	20.58	14	35	1.4	K	VRFLEQQNK	L			5
22	ch12u_Q9NSB2|KRT84_HUMAN	Keratin, type II cuticular Hb4 GN=KRT84	K84	2022	65942	10370	1	632.35	1262.69	2	1262.69	-0.0013	456	466	44.25	32	33	0.0043	K	LGLDIEIATYR	R			6
22	ch12u_Q9NSB2|KRT84_HUMAN	Keratin, type II cuticular Hb4 GN=KRT84	K84	2022	65942	10372	1	632.351	1262.69	2	1262.69	0	456	466	88.88		33	1.3e-07	K	LGLDIEIATYR	R			10
22	ch12u_Q9NSB2|KRT84_HUMAN	Keratin, type II cuticular Hb4 GN=KRT84	K84	2022	65942	10373	1	632.351	1262.69	2	1262.69	0.0001	456	466	83.74		33	4.4e-07	K	LGLDIEIATYR	R			10
22	ch12u_Q9NSB2|KRT84_HUMAN	Keratin, type II cuticular Hb4 GN=KRT84	K84	2022	65942	10374	1	632.351	1262.69	2	1262.69	0.0007	456	466	82.15		33	6.4e-07	K	LGLDIEIATYR	R			8
22	ch12u_Q9NSB2|KRT84_HUMAN	Keratin, type II cuticular Hb4 GN=KRT84	K84	2022	65942	11544	2	651.861	1301.71	2	1299.69	2.0156	327	338	15.39	33	34	3.9	R	DLNLDGIIAEVK	A	Deamidated (NQ)	0.002000000000.0	6
22	ch12u_Q9NSB2|KRT84_HUMAN	Keratin, type II cuticular Hb4 GN=KRT84	K84	2022	65942	11545	2	651.861	1301.71	2	1299.69	2.0158	327	338	25.15		34	0.42	R	DLNLDGIIAEVK	A	Deamidated (NQ)	0.002000000000.0	6
22	ch12u_Q9NSB2|KRT84_HUMAN	Keratin, type II cuticular Hb4 GN=KRT84	K84	2022	65942	12416	1	667.851	1333.69	2	1333.69	0.0006	261	272	47.01	20	35	0.0032	R	ANAENEFVALKK	D	Deamidated (NQ)	0.020000000000.0	9
22	ch12u_Q9NSB2|KRT84_HUMAN	Keratin, type II cuticular Hb4 GN=KRT84	K84	2022	65942	14969	1	710.401	1418.79	2	1418.79	-0.0015	456	467	25.09	19	32	0.29	K	LGLDIEIATYRR	L			7
22	ch12u_Q9NSB2|KRT84_HUMAN	Keratin, type II cuticular Hb4 GN=KRT84	K84	2022	65942	14971	1	710.401	1418.79	2	1418.79	-0.0013	456	467	50.49	29	32	0.00083	K	LGLDIEIATYRR	L			9
22	ch12u_Q9NSB2|KRT84_HUMAN	Keratin, type II cuticular Hb4 GN=KRT84	K84	2022	65942	14973	1	473.936	1418.79	3	1418.79	-0.0011	456	467	20.07	27	32	0.91	K	LGLDIEIATYRR	L			5
22	ch12u_Q9NSB2|KRT84_HUMAN	Keratin, type II cuticular Hb4 GN=KRT84	K84	2022	65942	14977	1	473.936	1418.79	3	1418.79	-0.0008	456	467	54.78		32	0.00031	K	LGLDIEIATYRR	L			7
22	ch12u_Q9NSB2|KRT84_HUMAN	Keratin, type II cuticular Hb4 GN=KRT84	K84	2022	65942	14979	1	473.937	1418.79	3	1418.79	-0.0005	456	467	31.17	31	32	0.071	K	LGLDIEIATYRR	L			5
22	ch12u_Q9NSB2|KRT84_HUMAN	Keratin, type II cuticular Hb4 GN=KRT84	K84	2022	65942	14980	1	473.937	1418.79	3	1418.79	-0.0004	456	467	25.03	24	32	0.29	K	LGLDIEIATYRR	L			6
22	ch12u_Q9NSB2|KRT84_HUMAN	Keratin, type II cuticular Hb4 GN=KRT84	K84	2022	65942	14981	1	473.937	1418.79	3	1418.79	-0.0004	456	467	62.91		32	4.8e-05	K	LGLDIEIATYRR	L			8
22	ch12u_Q9NSB2|KRT84_HUMAN	Keratin, type II cuticular Hb4 GN=KRT84	K84	2022	65942	14983	1	473.937	1418.79	3	1418.79	-0.0002	456	467	16.2	22	32	2.3	K	LGLDIEIATYRR	L			3
22	ch12u_Q9NSB2|KRT84_HUMAN	Keratin, type II cuticular Hb4 GN=KRT84	K84	2022	65942	14989	1	473.937	1418.79	3	1418.79	0.0001	456	467	67.4		32	1.7e-05	K	LGLDIEIATYRR	L			9
22	ch12u_Q9NSB2|KRT84_HUMAN	Keratin, type II cuticular Hb4 GN=KRT84	K84	2022	65942	14992	1	473.937	1418.79	3	1418.79	0.0002	456	467	33.96		32	0.038	K	LGLDIEIATYRR	L			5
22	ch12u_Q9NSB2|KRT84_HUMAN	Keratin, type II cuticular Hb4 GN=KRT84	K84	2022	65942	14993	1	473.937	1418.79	3	1418.79	0.0002	456	467	37.32		32	0.017	K	LGLDIEIATYRR	L			5
22	ch12u_Q9NSB2|KRT84_HUMAN	Keratin, type II cuticular Hb4 GN=KRT84	K84	2022	65942	14994	1	473.937	1418.79	3	1418.79	0.0002	456	467	43.7	30	32	0.004	K	LGLDIEIATYRR	L			6
22	ch12u_Q9NSB2|KRT84_HUMAN	Keratin, type II cuticular Hb4 GN=KRT84	K84	2022	65942	14995	1	473.937	1418.79	3	1418.79	0.0002	456	467	59.56		32	0.0001	K	LGLDIEIATYRR	L			8
22	ch12u_Q9NSB2|KRT84_HUMAN	Keratin, type II cuticular Hb4 GN=KRT84	K84	2022	65942	14996	1	473.937	1418.79	3	1418.79	0.0003	456	467	33.61	22	32	0.041	K	LGLDIEIATYRR	L			4
22	ch12u_Q9NSB2|KRT84_HUMAN	Keratin, type II cuticular Hb4 GN=KRT84	K84	2022	65942	14997	1	473.937	1418.79	3	1418.79	0.0003	456	467	33.42		32	0.043	K	LGLDIEIATYRR	L			5
22	ch12u_Q9NSB2|KRT84_HUMAN	Keratin, type II cuticular Hb4 GN=KRT84	K84	2022	65942	14998	1	473.937	1418.79	3	1418.79	0.0003	456	467	62.43		32	5.4e-05	K	LGLDIEIATYRR	L			7
22	ch12u_Q9NSB2|KRT84_HUMAN	Keratin, type II cuticular Hb4 GN=KRT84	K84	2022	65942	15001	1	473.937	1418.79	3	1418.79	0.0004	456	467	19.9	32	32	0.95	K	LGLDIEIATYRR	L			3
22	ch12u_Q9NSB2|KRT84_HUMAN	Keratin, type II cuticular Hb4 GN=KRT84	K84	2022	65942	15002	1	473.937	1418.79	3	1418.79	0.0004	456	467	52.18		32	0.00056	K	LGLDIEIATYRR	L			9
22	ch12u_Q9NSB2|KRT84_HUMAN	Keratin, type II cuticular Hb4 GN=KRT84	K84	2022	65942	15006	1	473.937	1418.79	3	1418.79	0.0004	456	467	31.45	27	32	0.067	K	LGLDIEIATYRR	L			6
22	ch12u_Q9NSB2|KRT84_HUMAN	Keratin, type II cuticular Hb4 GN=KRT84	K84	2022	65942	15008	1	473.937	1418.79	3	1418.79	0.0004	456	467	76.08		32	2.3e-06	K	LGLDIEIATYRR	L			8
22	ch12u_Q9NSB2|KRT84_HUMAN	Keratin, type II cuticular Hb4 GN=KRT84	K84	2022	65942	15009	1	473.937	1418.79	3	1418.79	0.0004	456	467	55.31		32	0.00027	K	LGLDIEIATYRR	L			7
22	ch12u_Q9NSB2|KRT84_HUMAN	Keratin, type II cuticular Hb4 GN=KRT84	K84	2022	65942	15010	1	473.937	1418.79	3	1418.79	0.0004	456	467	47.44		32	0.0017	K	LGLDIEIATYRR	L			6
22	ch12u_Q9NSB2|KRT84_HUMAN	Keratin, type II cuticular Hb4 GN=KRT84	K84	2022	65942	15012	1	473.937	1418.79	3	1418.79	0.0005	456	467	17.36	24	32	1.6	K	LGLDIEIATYRR	L			3
22	ch12u_Q9NSB2|KRT84_HUMAN	Keratin, type II cuticular Hb4 GN=KRT84	K84	2022	65942	15013	1	473.937	1418.79	3	1418.79	0.0005	456	467	44.19		32	0.0034	K	LGLDIEIATYRR	L			5
22	ch12u_Q9NSB2|KRT84_HUMAN	Keratin, type II cuticular Hb4 GN=KRT84	K84	2022	65942	15014	1	473.937	1418.79	3	1418.79	0.0005	456	467	67.06		32	1.8e-05	K	LGLDIEIATYRR	L			8
22	ch12u_Q9NSB2|KRT84_HUMAN	Keratin, type II cuticular Hb4 GN=KRT84	K84	2022	65942	15015	1	473.937	1418.79	3	1418.79	0.0005	456	467	51.92		32	0.00058	K	LGLDIEIATYRR	L			7
22	ch12u_Q9NSB2|KRT84_HUMAN	Keratin, type II cuticular Hb4 GN=KRT84	K84	2022	65942	15018	1	473.937	1418.79	3	1418.79	0.0006	456	467	67.05		32	1.7e-05	K	LGLDIEIATYRR	L			8
22	ch12u_Q9NSB2|KRT84_HUMAN	Keratin, type II cuticular Hb4 GN=KRT84	K84	2022	65942	15019	1	473.937	1418.79	3	1418.79	0.0007	456	467	36.06	30	32	0.022	K	LGLDIEIATYRR	L			6
22	ch12u_Q9NSB2|KRT84_HUMAN	Keratin, type II cuticular Hb4 GN=KRT84	K84	2022	65942	15020	1	473.937	1418.79	3	1418.79	0.0007	456	467	61.16		32	6.8e-05	K	LGLDIEIATYRR	L			7
22	ch12u_Q9NSB2|KRT84_HUMAN	Keratin, type II cuticular Hb4 GN=KRT84	K84	2022	65942	15021	1	473.937	1418.79	3	1418.79	0.0009	456	467	27.58	32	32	0.15	K	LGLDIEIATYRR	L			6
22	ch12u_Q9NSB2|KRT84_HUMAN	Keratin, type II cuticular Hb4 GN=KRT84	K84	2022	65942	15023	1	473.937	1418.79	3	1418.79	0.0011	456	467	20.38	24	32	0.82	K	LGLDIEIATYRR	L			4
22	ch12u_Q9NSB2|KRT84_HUMAN	Keratin, type II cuticular Hb4 GN=KRT84	K84	2022	65942	15024	1	473.937	1418.79	3	1418.79	0.0013	456	467	17.75	26	32	1.4	K	LGLDIEIATYRR	L			5
22	ch12u_Q9NSB2|KRT84_HUMAN	Keratin, type II cuticular Hb4 GN=KRT84	K84	2022	65942	17363	1	745.913	1489.81	2	1489.81	-0.0032	185	196	71.83	17	33	7.7e-06	R	FLEQQNKLLETK	W			10
22	ch12u_Q9NSB2|KRT84_HUMAN	Keratin, type II cuticular Hb4 GN=KRT84	K84	2022	65942	17364	1	745.913	1489.81	2	1489.81	-0.0031	185	196	56.8	16	33	0.00024	R	FLEQQNKLLETK	W			9
22	ch12u_Q9NSB2|KRT84_HUMAN	Keratin, type II cuticular Hb4 GN=KRT84	K84	2022	65942	17365	1	497.611	1489.81	3	1489.81	-0.0015	185	196	56.89	17	33	0.00023	R	FLEQQNKLLETK	W			10
22	ch12u_Q9NSB2|KRT84_HUMAN	Keratin, type II cuticular Hb4 GN=KRT84	K84	2022	65942	17366	1	497.611	1489.81	3	1489.81	-0.0012	185	196	39.61	15	33	0.013	R	FLEQQNKLLETK	W			10
22	ch12u_Q9NSB2|KRT84_HUMAN	Keratin, type II cuticular Hb4 GN=KRT84	K84	2022	65942	17367	1	745.914	1489.81	2	1489.81	-0.0012	185	196	79.34	17	33	1.4e-06	R	FLEQQNKLLETK	W			11
22	ch12u_Q9NSB2|KRT84_HUMAN	Keratin, type II cuticular Hb4 GN=KRT84	K84	2022	65942	17368	1	497.612	1489.81	3	1489.81	-0.001	185	196	45.94	18	33	0.003	R	FLEQQNKLLETK	W			7
22	ch12u_Q9NSB2|KRT84_HUMAN	Keratin, type II cuticular Hb4 GN=KRT84	K84	2022	65942	17369	1	745.914	1489.81	2	1489.81	-0.0007	185	196	16.81	14	33	2.4	R	FLEQQNKLLETK	W			7
22	ch12u_Q9NSB2|KRT84_HUMAN	Keratin, type II cuticular Hb4 GN=KRT84	K84	2022	65942	17370	1	497.612	1489.81	3	1489.81	-0.0007	185	196	64.03	17	33	4.5e-05	R	FLEQQNKLLETK	W			11
22	ch12u_Q9NSB2|KRT84_HUMAN	Keratin, type II cuticular Hb4 GN=KRT84	K84	2022	65942	17372	1	497.612	1489.81	3	1489.81	-0.0005	185	196	48.78	19	33	0.0015	R	FLEQQNKLLETK	W			11
22	ch12u_Q9NSB2|KRT84_HUMAN	Keratin, type II cuticular Hb4 GN=KRT84	K84	2022	65942	17375	1	497.612	1489.81	3	1489.81	-0.0001	185	196	23.54	15	33	0.5	R	FLEQQNKLLETK	W			8
22	ch12u_Q9NSB2|KRT84_HUMAN	Keratin, type II cuticular Hb4 GN=KRT84	K84	2022	65942	17376	1	497.612	1489.81	3	1489.81	0.0001	185	196	64.48	18	33	4e-05	R	FLEQQNKLLETK	W			10
22	ch12u_Q9NSB2|KRT84_HUMAN	Keratin, type II cuticular Hb4 GN=KRT84	K84	2022	65942	17382	1	497.612	1489.81	3	1489.81	0.0004	185	196	61.37	17	33	8.4e-05	R	FLEQQNKLLETK	W			10
22	ch12u_Q9NSB2|KRT84_HUMAN	Keratin, type II cuticular Hb4 GN=KRT84	K84	2022	65942	17386	1	497.612	1489.81	3	1489.81	0.0005	185	196	61.18	17	33	8.7e-05	R	FLEQQNKLLETK	W			10
22	ch12u_Q9NSB2|KRT84_HUMAN	Keratin, type II cuticular Hb4 GN=KRT84	K84	2022	65942	17388	1	745.915	1489.81	2	1489.81	0.0008	185	196	84.87	18	33	3.7e-07	R	FLEQQNKLLETK	W			11
22	ch12u_Q9NSB2|KRT84_HUMAN	Keratin, type II cuticular Hb4 GN=KRT84	K84	2022	65942	17390	1	745.915	1489.82	2	1489.81	0.001	185	196	40.6	15	33	0.0096	R	FLEQQNKLLETK	W			9
22	ch12u_Q9NSB2|KRT84_HUMAN	Keratin, type II cuticular Hb4 GN=KRT84	K84	2022	65942	17391	1	497.612	1489.82	3	1489.81	0.0011	185	196	32.49	15	33	0.062	R	FLEQQNKLLETK	W			7
22	ch12u_Q9NSB2|KRT84_HUMAN	Keratin, type II cuticular Hb4 GN=KRT84	K84	2022	65942	17392	1	497.612	1489.82	3	1489.81	0.0014	185	196	45.16	17	33	0.0032	R	FLEQQNKLLETK	W			8
22	ch12u_Q9NSB2|KRT84_HUMAN	Keratin, type II cuticular Hb4 GN=KRT84	K84	2022	65942	17394	1	497.613	1489.82	3	1489.81	0.0019	185	196	54.22	16	33	0.0004	R	FLEQQNKLLETK	W			10
22	ch12u_Q9NSB2|KRT84_HUMAN	Keratin, type II cuticular Hb4 GN=KRT84	K84	2022	65942	17395	1	497.613	1489.82	3	1489.81	0.002	185	196	40.57	15	33	0.009	R	FLEQQNKLLETK	W			9
22	ch12u_Q9NSB2|KRT84_HUMAN	Keratin, type II cuticular Hb4 GN=KRT84	K84	2022	65942	17396	1	497.613	1489.82	3	1489.81	0.0021	185	196	62.27	17	33	6.1e-05	R	FLEQQNKLLETK	W			9
22	ch12u_Q9NSB2|KRT84_HUMAN	Keratin, type II cuticular Hb4 GN=KRT84	K84	2022	65942	17397	1	497.613	1489.82	3	1489.81	0.0022	185	196	76.1	18	33	2.5e-06	R	FLEQQNKLLETK	W			11
22	ch12u_Q9NSB2|KRT84_HUMAN	Keratin, type II cuticular Hb4 GN=KRT84	K84	2022	65942	17398	1	745.915	1489.82	2	1489.81	0.0025	185	196	20.21	14	33	0.98	R	FLEQQNKLLETK	W			6
22	ch12u_Q9NSB2|KRT84_HUMAN	Keratin, type II cuticular Hb4 GN=KRT84	K84	2022	65942	17399	1	497.613	1489.82	3	1489.81	0.0034	185	196	66.37	18	33	2.4e-05	R	FLEQQNKLLETK	W			10
22	ch12u_Q9NSB2|KRT84_HUMAN	Keratin, type II cuticular Hb4 GN=KRT84	K84	2022	65942	17445	1	746.406	1490.8	2	1490.8	-0.0007	185	196	74.18	27	34	5e-06	R	FLEQQNKLLETK	W	Deamidated (NQ)	0.000020000000.0	10
22	ch12u_Q9NSB2|KRT84_HUMAN	Keratin, type II cuticular Hb4 GN=KRT84	K84	2022	65942	17446	1	746.406	1490.8	2	1490.8	-0.0001	185	196	20.92	14	34	1.1	R	FLEQQNKLLETK	W	Deamidated (NQ)	0.000002000000.0	10
22	ch12u_Q9NSB2|KRT84_HUMAN	Keratin, type II cuticular Hb4 GN=KRT84	K84	2022	65942	17447	1	497.94	1490.8	3	1490.8	0.0002	185	196	43.74	15	34	0.0055	R	FLEQQNKLLETK	W	Deamidated (NQ)	0.000002000000.0	10
22	ch12u_Q9NSB2|KRT84_HUMAN	Keratin, type II cuticular Hb4 GN=KRT84	K84	2022	65942	17448	1	497.94	1490.8	3	1490.8	0.0002	185	196	66.58	24	34	2.9e-05	R	FLEQQNKLLETK	W	Deamidated (NQ)	0.000002000000.0	11
22	ch12u_Q9NSB2|KRT84_HUMAN	Keratin, type II cuticular Hb4 GN=KRT84	K84	2022	65942	17449	1	497.94	1490.8	3	1490.8	0.0003	185	196	66.75	31	34	2.7e-05	R	FLEQQNKLLETK	W	Deamidated (NQ)	0.000002000000.0	10
22	ch12u_Q9NSB2|KRT84_HUMAN	Keratin, type II cuticular Hb4 GN=KRT84	K84	2022	65942	17451	1	497.941	1490.8	3	1490.8	0.0029	185	196	35.41	21	33	0.034	R	FLEQQNKLLETK	W	Deamidated (NQ)	0.000020000000.0	8
22	ch12u_Q9NSB2|KRT84_HUMAN	Keratin, type II cuticular Hb4 GN=KRT84	K84	2022	65942	17452	1	746.408	1490.8	2	1490.8	0.003	185	196	79.36	30	33	1.4e-06	R	FLEQQNKLLETK	W	Deamidated (NQ)	0.000002000000.0	11
22	ch12u_Q9NSB2|KRT84_HUMAN	Keratin, type II cuticular Hb4 GN=KRT84	K84	2022	65942	17453	1	497.941	1490.8	3	1490.8	0.0032	185	196	59.78	26	33	0.00013	R	FLEQQNKLLETK	W	Deamidated (NQ)	0.000200000000.0	10
22	ch12u_Q9NSB2|KRT84_HUMAN	Keratin, type II cuticular Hb4 GN=KRT84	K84	2022	65942	17454	1	746.408	1490.8	2	1490.8	0.0041	185	196	64.57	22	33	4.1e-05	R	FLEQQNKLLETK	W	Deamidated (NQ)	0.000200000000.0	10
22	ch12u_Q9NSB2|KRT84_HUMAN	Keratin, type II cuticular Hb4 GN=KRT84	K84	2022	65942	17455	1	497.942	1490.8	3	1489.81	0.99	185	196	51.19	16	33	0.00093	R	FLEQQNKLLETK	W			10
22	ch12u_Q9NSB2|KRT84_HUMAN	Keratin, type II cuticular Hb4 GN=KRT84	K84	2022	65942	17504	1	746.909	1491.8	2	1490.8	1.0044	185	196	52.97	16	33	0.0006	R	FLEQQNKLLETK	W	Deamidated (NQ)	0.000002000000.0	10
22	ch12u_Q9NSB2|KRT84_HUMAN	Keratin, type II cuticular Hb4 GN=KRT84	K84	2022	65942	23719	1	582.668	1744.98	3	1744.98	-0.0027	183	196	44.43	15	31	0.0023	K	VRFLEQQNKLLETK	W			12
22	ch12u_Q9NSB2|KRT84_HUMAN	Keratin, type II cuticular Hb4 GN=KRT84	K84	2022	65942	23720	1	437.253	1744.98	4	1744.98	-0.0003	183	196	19.98	14	30	0.61	K	VRFLEQQNKLLETK	W			7
22	ch12u_Q9NSB2|KRT84_HUMAN	Keratin, type II cuticular Hb4 GN=KRT84	K84	2022	65942	23721	1	582.669	1744.98	3	1744.98	0.0004	183	196	74.23	25	30	2.3e-06	K	VRFLEQQNKLLETK	W			15
23	ch12u_Q9NSB2|KRT84_HUMAN	Keratin, type II cuticular Hb4 GN=KRT84	K84	1638	65942	1712	1	453.737	905.459	2	905.461	-0.0015	185	191	28.56	31	34	0.2	R	FLEQQNK	L			5
23	ch12u_Q9NSB2|KRT84_HUMAN	Keratin, type II cuticular Hb4 GN=KRT84	K84	1638	65942	1713	1	453.737	905.459	2	905.461	-0.0013	185	191	21.31	25	34	1	R	FLEQQNK	L			5
23	ch12u_Q9NSB2|KRT84_HUMAN	Keratin, type II cuticular Hb4 GN=KRT84	K84	1638	65942	1714	1	453.737	905.46	2	905.461	-0.0009	185	191	28.69	31	34	0.2	R	FLEQQNK	L			5
23	ch12u_Q9NSB2|KRT84_HUMAN	Keratin, type II cuticular Hb4 GN=KRT84	K84	1638	65942	1715	1	453.737	905.46	2	905.461	-0.0008	185	191	22.62	26	34	0.8	R	FLEQQNK	L			5
23	ch12u_Q9NSB2|KRT84_HUMAN	Keratin, type II cuticular Hb4 GN=KRT84	K84	1638	65942	1718	1	453.738	905.46	2	905.461	-0.0002	185	191	28.72	31	34	0.19	R	FLEQQNK	L			5
23	ch12u_Q9NSB2|KRT84_HUMAN	Keratin, type II cuticular Hb4 GN=KRT84	K84	1638	65942	5059	1	361.538	1081.59	3	1081.59	-0.0014	176	184	45.58		31	0.0018	K	FASFIDKVR	F			7
23	ch12u_Q9NSB2|KRT84_HUMAN	Keratin, type II cuticular Hb4 GN=KRT84	K84	1638	65942	5060	1	361.538	1081.59	3	1081.59	0.0002	176	184	20.85	17	31	0.54	K	FASFIDKVR	F			4
23	ch12u_Q9NSB2|KRT84_HUMAN	Keratin, type II cuticular Hb4 GN=KRT84	K84	1638	65942	5061	1	361.538	1081.59	3	1081.59	0.0007	176	184	41.26	23	31	0.0053	K	FASFIDKVR	F			7
23	ch12u_Q9NSB2|KRT84_HUMAN	Keratin, type II cuticular Hb4 GN=KRT84	K84	1638	65942	7062	2	570.278	1138.54	2	1138.53	0.0095	272	281	22.88		33	0.53	K	KDVDAAFMNK	S	Deamidated (NQ)	0.0000000020.0	4
23	ch12u_Q9NSB2|KRT84_HUMAN	Keratin, type II cuticular Hb4 GN=KRT84	K84	1638	65942	7064	2	570.279	1138.54	2	1138.53	0.0096	272	281	16.92	32	33	2.1	K	KDVDAAFMNK	S	Deamidated (NQ)	0.0000000020.0	4
23	ch12u_Q9NSB2|KRT84_HUMAN	Keratin, type II cuticular Hb4 GN=KRT84	K84	1638	65942	7065	2	570.279	1138.54	2	1138.53	0.0101	272	281	25.75		33	0.27	K	KDVDAAFMNK	S	Deamidated (NQ)	0.0000000020.0	4
23	ch12u_Q9NSB2|KRT84_HUMAN	Keratin, type II cuticular Hb4 GN=KRT84	K84	1638	65942	7068	2	570.279	1138.54	2	1138.53	0.0107	272	281	19.66		33	1.1	K	KDVDAAFMNK	S	Deamidated (NQ)	0.0000000020.0	4
23	ch12u_Q9NSB2|KRT84_HUMAN	Keratin, type II cuticular Hb4 GN=KRT84	K84	1638	65942	7767	1	581.322	1160.63	2	1160.63	-0.0007	183	191	22.62	20	34	0.79	K	VRFLEQQNK	L			6
23	ch12u_Q9NSB2|KRT84_HUMAN	Keratin, type II cuticular Hb4 GN=KRT84	K84	1638	65942	7768	1	581.322	1160.63	2	1160.63	-0.0006	183	191	22.85	29	34	0.75	K	VRFLEQQNK	L			5
23	ch12u_Q9NSB2|KRT84_HUMAN	Keratin, type II cuticular Hb4 GN=KRT84	K84	1638	65942	7770	1	387.884	1160.63	3	1160.63	-0.0001	183	191	19.99	14	34	1.5	K	VRFLEQQNK	L			7
23	ch12u_Q9NSB2|KRT84_HUMAN	Keratin, type II cuticular Hb4 GN=KRT84	K84	1638	65942	7771	1	581.322	1160.63	2	1160.63	-0.0001	183	191	50.23		34	0.0015	K	VRFLEQQNK	L			6
23	ch12u_Q9NSB2|KRT84_HUMAN	Keratin, type II cuticular Hb4 GN=KRT84	K84	1638	65942	7772	1	387.884	1160.63	3	1160.63	0.0002	183	191	17.87	14	34	2.5	K	VRFLEQQNK	L			6
23	ch12u_Q9NSB2|KRT84_HUMAN	Keratin, type II cuticular Hb4 GN=KRT84	K84	1638	65942	7773	1	581.323	1160.63	2	1160.63	0.0006	183	191	39.79		35	0.017	K	VRFLEQQNK	L			7
23	ch12u_Q9NSB2|KRT84_HUMAN	Keratin, type II cuticular Hb4 GN=KRT84	K84	1638	65942	7776	1	387.885	1160.63	3	1160.63	0.0016	183	191	22.76	15	34	0.81	K	VRFLEQQNK	L			7
23	ch12u_Q9NSB2|KRT84_HUMAN	Keratin, type II cuticular Hb4 GN=KRT84	K84	1638	65942	12437	2	651.861	1301.71	2	1299.69	2.0158	327	338	21.77		34	0.91	R	DLNLDGIIAEVK	A	Deamidated (NQ)	0.002000000000.0	6
23	ch12u_Q9NSB2|KRT84_HUMAN	Keratin, type II cuticular Hb4 GN=KRT84	K84	1638	65942	12438	2	651.861	1301.71	2	1299.69	2.0161	327	338	15.15	33	34	4.2	R	DLNLDGIIAEVK	A	Deamidated (NQ)	0.002000000000.0	6
23	ch12u_Q9NSB2|KRT84_HUMAN	Keratin, type II cuticular Hb4 GN=KRT84	K84	1638	65942	12439	2	651.862	1301.71	2	1299.69	2.0165	327	338	21.87		34	0.95	R	DLNLDGIIAEVK	A	Deamidated (NQ)	0.002000000000.0	6
23	ch12u_Q9NSB2|KRT84_HUMAN	Keratin, type II cuticular Hb4 GN=KRT84	K84	1638	65942	16185	1	710.4	1418.79	2	1418.79	-0.0026	456	467	34.76	24	32	0.031	K	LGLDIEIATYRR	L			6
23	ch12u_Q9NSB2|KRT84_HUMAN	Keratin, type II cuticular Hb4 GN=KRT84	K84	1638	65942	16186	1	710.4	1418.79	2	1418.79	-0.0018	456	467	58.74		32	0.00012	K	LGLDIEIATYRR	L			9
23	ch12u_Q9NSB2|KRT84_HUMAN	Keratin, type II cuticular Hb4 GN=KRT84	K84	1638	65942	16187	1	473.936	1418.79	3	1418.79	-0.0009	456	467	56.92		32	0.00019	K	LGLDIEIATYRR	L			8
23	ch12u_Q9NSB2|KRT84_HUMAN	Keratin, type II cuticular Hb4 GN=KRT84	K84	1638	65942	16188	1	710.401	1418.79	2	1418.79	-0.0009	456	467	47.11	27	32	0.0018	K	LGLDIEIATYRR	L			7
23	ch12u_Q9NSB2|KRT84_HUMAN	Keratin, type II cuticular Hb4 GN=KRT84	K84	1638	65942	16189	1	473.936	1418.79	3	1418.79	-0.0007	456	467	21.06	25	32	0.72	K	LGLDIEIATYRR	L			4
23	ch12u_Q9NSB2|KRT84_HUMAN	Keratin, type II cuticular Hb4 GN=KRT84	K84	1638	65942	16192	1	473.937	1418.79	3	1418.79	-0.0004	456	467	17.96	20	32	1.5	K	LGLDIEIATYRR	L			4
23	ch12u_Q9NSB2|KRT84_HUMAN	Keratin, type II cuticular Hb4 GN=KRT84	K84	1638	65942	16193	1	473.937	1418.79	3	1418.79	-0.0004	456	467	41.96		32	0.0059	K	LGLDIEIATYRR	L			5
23	ch12u_Q9NSB2|KRT84_HUMAN	Keratin, type II cuticular Hb4 GN=KRT84	K84	1638	65942	16194	1	473.937	1418.79	3	1418.79	-0.0003	456	467	26.45	27	32	0.21	K	LGLDIEIATYRR	L			4
23	ch12u_Q9NSB2|KRT84_HUMAN	Keratin, type II cuticular Hb4 GN=KRT84	K84	1638	65942	16195	1	473.937	1418.79	3	1418.79	-0.0001	456	467	40.79		32	0.0078	K	LGLDIEIATYRR	L			8
23	ch12u_Q9NSB2|KRT84_HUMAN	Keratin, type II cuticular Hb4 GN=KRT84	K84	1638	65942	16197	1	473.937	1418.79	3	1418.79	0	456	467	66.71		32	2e-05	K	LGLDIEIATYRR	L			8
23	ch12u_Q9NSB2|KRT84_HUMAN	Keratin, type II cuticular Hb4 GN=KRT84	K84	1638	65942	16198	1	473.937	1418.79	3	1418.79	0	456	467	79.96		32	9.5e-07	K	LGLDIEIATYRR	L			9
23	ch12u_Q9NSB2|KRT84_HUMAN	Keratin, type II cuticular Hb4 GN=KRT84	K84	1638	65942	16202	1	473.937	1418.79	3	1418.79	0.0001	456	467	18.55	26	32	1.3	K	LGLDIEIATYRR	L			5
23	ch12u_Q9NSB2|KRT84_HUMAN	Keratin, type II cuticular Hb4 GN=KRT84	K84	1638	65942	16204	1	473.937	1418.79	3	1418.79	0.0002	456	467	64.11		32	3.7e-05	K	LGLDIEIATYRR	L			8
23	ch12u_Q9NSB2|KRT84_HUMAN	Keratin, type II cuticular Hb4 GN=KRT84	K84	1638	65942	16207	1	473.937	1418.79	3	1418.79	0.0003	456	467	41.78	25	32	0.0062	K	LGLDIEIATYRR	L			7
23	ch12u_Q9NSB2|KRT84_HUMAN	Keratin, type II cuticular Hb4 GN=KRT84	K84	1638	65942	16210	1	473.937	1418.79	3	1418.79	0.0004	456	467	27.35		32	0.17	K	LGLDIEIATYRR	L			3
23	ch12u_Q9NSB2|KRT84_HUMAN	Keratin, type II cuticular Hb4 GN=KRT84	K84	1638	65942	16211	1	473.937	1418.79	3	1418.79	0.0004	456	467	18.78	18	32	1.2	K	LGLDIEIATYRR	L			3
23	ch12u_Q9NSB2|KRT84_HUMAN	Keratin, type II cuticular Hb4 GN=KRT84	K84	1638	65942	16212	1	473.937	1418.79	3	1418.79	0.0004	456	467	67.78		32	1.6e-05	K	LGLDIEIATYRR	L			8
23	ch12u_Q9NSB2|KRT84_HUMAN	Keratin, type II cuticular Hb4 GN=KRT84	K84	1638	65942	16213	1	473.937	1418.79	3	1418.79	0.0005	456	467	26.43	25	32	0.2	K	LGLDIEIATYRR	L			7
23	ch12u_Q9NSB2|KRT84_HUMAN	Keratin, type II cuticular Hb4 GN=KRT84	K84	1638	65942	16214	1	473.937	1418.79	3	1418.79	0.0006	456	467	71.51		32	6.3e-06	K	LGLDIEIATYRR	L			9
23	ch12u_Q9NSB2|KRT84_HUMAN	Keratin, type II cuticular Hb4 GN=KRT84	K84	1638	65942	16215	1	473.937	1418.79	3	1418.79	0.0006	456	467	66.96		32	1.8e-05	K	LGLDIEIATYRR	L			9
23	ch12u_Q9NSB2|KRT84_HUMAN	Keratin, type II cuticular Hb4 GN=KRT84	K84	1638	65942	16216	1	473.937	1418.79	3	1418.79	0.0007	456	467	16.62	27	32	1.9	K	LGLDIEIATYRR	L			3
23	ch12u_Q9NSB2|KRT84_HUMAN	Keratin, type II cuticular Hb4 GN=KRT84	K84	1638	65942	16218	1	473.937	1418.79	3	1418.79	0.0009	456	467	62		32	5.6e-05	K	LGLDIEIATYRR	L			7
23	ch12u_Q9NSB2|KRT84_HUMAN	Keratin, type II cuticular Hb4 GN=KRT84	K84	1638	65942	16221	1	710.404	1418.79	2	1418.79	0.0059	456	467	15.27	13	32	2.5	K	LGLDIEIATYRR	L			4
23	ch12u_Q9NSB2|KRT84_HUMAN	Keratin, type II cuticular Hb4 GN=KRT84	K84	1638	65942	18612	1	745.913	1489.81	2	1489.81	-0.0015	185	196	49.19	16	33	0.0014	R	FLEQQNKLLETK	W			10
23	ch12u_Q9NSB2|KRT84_HUMAN	Keratin, type II cuticular Hb4 GN=KRT84	K84	1638	65942	18613	1	745.913	1489.81	2	1489.81	-0.0015	185	196	71.36	17	33	8.2e-06	R	FLEQQNKLLETK	W			10
23	ch12u_Q9NSB2|KRT84_HUMAN	Keratin, type II cuticular Hb4 GN=KRT84	K84	1638	65942	18614	1	745.914	1489.81	2	1489.81	-0.0013	185	196	97.6	19	33	2e-08	R	FLEQQNKLLETK	W			11
23	ch12u_Q9NSB2|KRT84_HUMAN	Keratin, type II cuticular Hb4 GN=KRT84	K84	1638	65942	18615	1	497.612	1489.81	3	1489.81	-0.001	185	196	28.51	17	33	0.16	R	FLEQQNKLLETK	W			9
23	ch12u_Q9NSB2|KRT84_HUMAN	Keratin, type II cuticular Hb4 GN=KRT84	K84	1638	65942	18617	1	745.914	1489.81	2	1489.81	-0.0009	185	196	82.09	18	33	7.2e-07	R	FLEQQNKLLETK	W			11
23	ch12u_Q9NSB2|KRT84_HUMAN	Keratin, type II cuticular Hb4 GN=KRT84	K84	1638	65942	18618	1	497.612	1489.81	3	1489.81	-0.0008	185	196	39.51	15	33	0.013	R	FLEQQNKLLETK	W			10
23	ch12u_Q9NSB2|KRT84_HUMAN	Keratin, type II cuticular Hb4 GN=KRT84	K84	1638	65942	18629	1	497.612	1489.81	3	1489.81	0.0006	185	196	29.78	14	33	0.12	R	FLEQQNKLLETK	W			10
23	ch12u_Q9NSB2|KRT84_HUMAN	Keratin, type II cuticular Hb4 GN=KRT84	K84	1638	65942	18631	1	497.612	1489.81	3	1489.81	0.0007	185	196	40.04	15	33	0.011	R	FLEQQNKLLETK	W			10
23	ch12u_Q9NSB2|KRT84_HUMAN	Keratin, type II cuticular Hb4 GN=KRT84	K84	1638	65942	18634	1	497.612	1489.82	3	1489.81	0.0012	185	196	26.15	14	33	0.27	R	FLEQQNKLLETK	W			7
23	ch12u_Q9NSB2|KRT84_HUMAN	Keratin, type II cuticular Hb4 GN=KRT84	K84	1638	65942	18635	1	497.612	1489.82	3	1489.81	0.0014	185	196	59.7	17	33	0.00011	R	FLEQQNKLLETK	W			10
23	ch12u_Q9NSB2|KRT84_HUMAN	Keratin, type II cuticular Hb4 GN=KRT84	K84	1638	65942	18636	1	497.612	1489.82	3	1489.81	0.0015	185	196	69.25	17	33	1.3e-05	R	FLEQQNKLLETK	W			10
23	ch12u_Q9NSB2|KRT84_HUMAN	Keratin, type II cuticular Hb4 GN=KRT84	K84	1638	65942	18639	1	497.613	1489.82	3	1489.81	0.0016	185	196	68.89	18	33	1.4e-05	R	FLEQQNKLLETK	W			11
23	ch12u_Q9NSB2|KRT84_HUMAN	Keratin, type II cuticular Hb4 GN=KRT84	K84	1638	65942	18642	1	497.613	1489.82	3	1489.81	0.0018	185	196	46.99	16	33	0.0021	R	FLEQQNKLLETK	W			10
23	ch12u_Q9NSB2|KRT84_HUMAN	Keratin, type II cuticular Hb4 GN=KRT84	K84	1638	65942	18643	1	497.613	1489.82	3	1489.81	0.0018	185	196	67.3	17	33	2e-05	R	FLEQQNKLLETK	W			10
23	ch12u_Q9NSB2|KRT84_HUMAN	Keratin, type II cuticular Hb4 GN=KRT84	K84	1638	65942	18644	1	497.613	1489.82	3	1489.81	0.0023	185	196	56.92	16	33	0.00021	R	FLEQQNKLLETK	W			10
23	ch12u_Q9NSB2|KRT84_HUMAN	Keratin, type II cuticular Hb4 GN=KRT84	K84	1638	65942	18689	1	497.939	1490.8	3	1490.8	-0.0017	185	196	34.83	16	34	0.042	R	FLEQQNKLLETK	W	Deamidated (NQ)	0.000200000000.0	8
23	ch12u_Q9NSB2|KRT84_HUMAN	Keratin, type II cuticular Hb4 GN=KRT84	K84	1638	65942	18690	1	497.94	1490.8	3	1490.8	-0.0012	185	196	67.44	24	34	2.4e-05	R	FLEQQNKLLETK	W	Deamidated (NQ)	0.000002000000.0	11
23	ch12u_Q9NSB2|KRT84_HUMAN	Keratin, type II cuticular Hb4 GN=KRT84	K84	1638	65942	18691	1	746.406	1490.8	2	1490.8	-0.0007	185	196	71.66	28	34	9e-06	R	FLEQQNKLLETK	W	Deamidated (NQ)	0.000002000000.0	10
23	ch12u_Q9NSB2|KRT84_HUMAN	Keratin, type II cuticular Hb4 GN=KRT84	K84	1638	65942	18692	1	746.406	1490.8	2	1490.8	-0.0003	185	196	85.7	32	34	3.5e-07	R	FLEQQNKLLETK	W	Deamidated (NQ)	0.000002000000.0	11
23	ch12u_Q9NSB2|KRT84_HUMAN	Keratin, type II cuticular Hb4 GN=KRT84	K84	1638	65942	18693	1	746.406	1490.8	2	1490.8	0.0003	185	196	79.24	28	34	1.5e-06	R	FLEQQNKLLETK	W	Deamidated (NQ)	0.000002000000.0	11
23	ch12u_Q9NSB2|KRT84_HUMAN	Keratin, type II cuticular Hb4 GN=KRT84	K84	1638	65942	18694	1	497.94	1490.8	3	1490.8	0.0006	185	196	70.03	32	34	1.3e-05	R	FLEQQNKLLETK	W	Deamidated (NQ)	0.000002000000.0	10
23	ch12u_Q9NSB2|KRT84_HUMAN	Keratin, type II cuticular Hb4 GN=KRT84	K84	1638	65942	18695	1	497.94	1490.8	3	1490.8	0.0008	185	196	34.55	15	34	0.046	R	FLEQQNKLLETK	W	Deamidated (NQ)	0.000020000000.0	9
23	ch12u_Q9NSB2|KRT84_HUMAN	Keratin, type II cuticular Hb4 GN=KRT84	K84	1638	65942	18697	1	497.941	1490.8	3	1490.8	0.0023	185	196	42.95	24	33	0.0061	R	FLEQQNKLLETK	W	Deamidated (NQ)	0.000200000000.0	10
23	ch12u_Q9NSB2|KRT84_HUMAN	Keratin, type II cuticular Hb4 GN=KRT84	K84	1638	65942	18698	1	497.941	1490.8	3	1490.8	0.0029	185	196	28.36	16	33	0.17	R	FLEQQNKLLETK	W	Deamidated (NQ)	0.000020000000.0	8
23	ch12u_Q9NSB2|KRT84_HUMAN	Keratin, type II cuticular Hb4 GN=KRT84	K84	1638	65942	18699	1	497.941	1490.8	3	1490.8	0.0033	185	196	15.33	13	33	3.5	R	FLEQQNKLLETK	W	Deamidated (NQ)	0.000020000000.0	9
23	ch12u_Q9NSB2|KRT84_HUMAN	Keratin, type II cuticular Hb4 GN=KRT84	K84	1638	65942	18700	1	746.408	1490.8	2	1490.8	0.0033	185	196	63.71	17	33	5e-05	R	FLEQQNKLLETK	W	Deamidated (NQ)	0.000002000000.0	10
23	ch12u_Q9NSB2|KRT84_HUMAN	Keratin, type II cuticular Hb4 GN=KRT84	K84	1638	65942	18701	1	497.941	1490.8	3	1490.8	0.0042	185	196	57.59	26	33	0.0002	R	FLEQQNKLLETK	W	Deamidated (NQ)	0.000200000000.0	10
23	ch12u_Q9NSB2|KRT84_HUMAN	Keratin, type II cuticular Hb4 GN=KRT84	K84	1638	65942	18702	1	497.942	1490.8	3	1489.81	0.9897	185	196	49.3	29	33	0.0014	R	FLEQQNKLLETK	W			8
23	ch12u_Q9NSB2|KRT84_HUMAN	Keratin, type II cuticular Hb4 GN=KRT84	K84	1638	65942	18704	1	497.942	1490.8	3	1489.81	0.9906	185	196	51.29	21	33	0.00091	R	FLEQQNKLLETK	W			10
23	ch12u_Q9NSB2|KRT84_HUMAN	Keratin, type II cuticular Hb4 GN=KRT84	K84	1638	65942	18705	1	746.41	1490.81	2	1490.8	0.0074	185	196	48.05	25	33	0.0019	R	FLEQQNKLLETK	W	Deamidated (NQ)	0.000002000000.0	10
23	ch12u_Q9NSB2|KRT84_HUMAN	Keratin, type II cuticular Hb4 GN=KRT84	K84	1638	65942	18750	1	746.909	1491.8	2	1490.8	1.0048	185	196	58.69	21	33	0.00015	R	FLEQQNKLLETK	W	Deamidated (NQ)	0.000002000000.0	9
23	ch12u_Q9NSB2|KRT84_HUMAN	Keratin, type II cuticular Hb4 GN=KRT84	K84	1638	65942	25032	1	582.668	1744.98	3	1744.98	-0.0007	183	196	24.83	14	30	0.2	K	VRFLEQQNKLLETK	W			9
23	ch12u_Q9NSB2|KRT84_HUMAN	Keratin, type II cuticular Hb4 GN=KRT84	K84	1638	65942	25033	1	582.668	1744.98	3	1744.98	0	183	196	55.32	16	30	0.00018	K	VRFLEQQNKLLETK	W			14
23	ch12u_Q9NSB2|KRT84_HUMAN	Keratin, type II cuticular Hb4 GN=KRT84	K84	1638	65942	25034	1	582.669	1744.98	3	1744.98	0.0004	183	196	47.47	17	30	0.0011	K	VRFLEQQNKLLETK	W			12
Peptide summary of K37 and K84 in SDSII extracted hair shaft
27	ch17u_O76014|KRT37_HUMAN	Keratin, type I cuticular Ha7 GN=KRT37	K37	985	51084	548	1	404.203	806.391	2	806.392	-0.0017	184	190	48.57	33	33	0.0017	K	LAADDFR	I			6
27	ch17u_O76014|KRT37_HUMAN	Keratin, type I cuticular Ha7 GN=KRT37	K37	985	51084	549	1	404.203	806.391	2	806.392	-0.0016	184	190	41.04	27	33	0.0094	K	LAADDFR	I			6
27	ch17u_O76014|KRT37_HUMAN	Keratin, type I cuticular Ha7 GN=KRT37	K37	985	51084	550	1	404.203	806.391	2	806.392	-0.0013	184	190	45.08	29	33	0.0037	K	LAADDFR	I			5
27	ch17u_O76014|KRT37_HUMAN	Keratin, type I cuticular Ha7 GN=KRT37	K37	985	51084	551	1	404.203	806.391	2	806.392	-0.001	184	190	46.69	29	33	0.0025	K	LAADDFR	I			5
27	ch17u_O76014|KRT37_HUMAN	Keratin, type I cuticular Ha7 GN=KRT37	K37	985	51084	552	1	404.203	806.391	2	806.392	-0.0009	184	190	40.32	26	33	0.011	K	LAADDFR	I			5
27	ch17u_O76014|KRT37_HUMAN	Keratin, type I cuticular Ha7 GN=KRT37	K37	985	51084	553	1	404.203	806.391	2	806.392	-0.0009	184	190	41.25	27	33	0.0088	K	LAADDFR	I			6
27	ch17u_O76014|KRT37_HUMAN	Keratin, type I cuticular Ha7 GN=KRT37	K37	985	51084	554	1	404.203	806.391	2	806.392	-0.0009	184	190	45.71	29	33	0.003	K	LAADDFR	I			5
27	ch17u_O76014|KRT37_HUMAN	Keratin, type I cuticular Ha7 GN=KRT37	K37	985	51084	555	1	404.203	806.391	2	806.392	-0.0008	184	190	50.4		33	0.001	K	LAADDFR	I			6
27	ch17u_O76014|KRT37_HUMAN	Keratin, type I cuticular Ha7 GN=KRT37	K37	985	51084	556	1	404.203	806.392	2	806.392	-0.0007	184	190	31.9	25	33	0.072	K	LAADDFR	I			6
27	ch17u_O76014|KRT37_HUMAN	Keratin, type I cuticular Ha7 GN=KRT37	K37	985	51084	557	1	404.203	806.392	2	806.392	-0.0006	184	190	46.43	31	33	0.0026	K	LAADDFR	I			5
27	ch17u_O76014|KRT37_HUMAN	Keratin, type I cuticular Ha7 GN=KRT37	K37	985	51084	558	1	404.203	806.392	2	806.392	-0.0006	184	190	46.39	30	33	0.0026	K	LAADDFR	I			6
27	ch17u_O76014|KRT37_HUMAN	Keratin, type I cuticular Ha7 GN=KRT37	K37	985	51084	559	1	404.203	806.392	2	806.392	-0.0006	184	190	23.18	20	33	0.54	K	LAADDFR	I			5
27	ch17u_O76014|KRT37_HUMAN	Keratin, type I cuticular Ha7 GN=KRT37	K37	985	51084	560	1	404.203	806.392	2	806.392	-0.0006	184	190	51.72		33	0.00076	K	LAADDFR	I			6
27	ch17u_O76014|KRT37_HUMAN	Keratin, type I cuticular Ha7 GN=KRT37	K37	985	51084	561	1	404.203	806.392	2	806.392	-0.0005	184	190	44.85	30	33	0.0037	K	LAADDFR	I			6
27	ch17u_O76014|KRT37_HUMAN	Keratin, type I cuticular Ha7 GN=KRT37	K37	985	51084	563	1	404.203	806.392	2	806.392	-0.0004	184	190	38.72	25	33	0.015	K	LAADDFR	I			5
27	ch17u_O76014|KRT37_HUMAN	Keratin, type I cuticular Ha7 GN=KRT37	K37	985	51084	564	1	404.203	806.392	2	806.392	-0.0004	184	190	53.45		33	0.00051	K	LAADDFR	I			6
27	ch17u_O76014|KRT37_HUMAN	Keratin, type I cuticular Ha7 GN=KRT37	K37	985	51084	565	1	404.203	806.392	2	806.392	-0.0003	184	190	57.39		33	0.00021	K	LAADDFR	I			6
27	ch17u_O76014|KRT37_HUMAN	Keratin, type I cuticular Ha7 GN=KRT37	K37	985	51084	566	1	404.203	806.392	2	806.392	-0.0003	184	190	54.42		33	0.00041	K	LAADDFR	I			6
27	ch17u_O76014|KRT37_HUMAN	Keratin, type I cuticular Ha7 GN=KRT37	K37	985	51084	568	1	404.203	806.392	2	806.392	-0.0002	184	190	49.29	32	33	0.0013	K	LAADDFR	I			6
27	ch17u_O76014|KRT37_HUMAN	Keratin, type I cuticular Ha7 GN=KRT37	K37	985	51084	569	1	404.203	806.392	2	806.392	-0.0002	184	190	58.32		33	0.00017	K	LAADDFR	I			6
27	ch17u_O76014|KRT37_HUMAN	Keratin, type I cuticular Ha7 GN=KRT37	K37	985	51084	572	1	404.203	806.392	2	806.392	-0.0001	184	190	51.15	33	33	0.00086	K	LAADDFR	I			6
27	ch17u_O76014|KRT37_HUMAN	Keratin, type I cuticular Ha7 GN=KRT37	K37	985	51084	573	1	404.203	806.392	2	806.392	-0.0001	184	190	45.39	30	33	0.0033	K	LAADDFR	I			6
27	ch17u_O76014|KRT37_HUMAN	Keratin, type I cuticular Ha7 GN=KRT37	K37	985	51084	574	1	404.203	806.392	2	806.392	-0.0001	184	190	48.59	31	33	0.0016	K	LAADDFR	I			6
27	ch17u_O76014|KRT37_HUMAN	Keratin, type I cuticular Ha7 GN=KRT37	K37	985	51084	575	1	404.203	806.392	2	806.392	0	184	190	37.57	31	33	0.02	K	LAADDFR	I			6
27	ch17u_O76014|KRT37_HUMAN	Keratin, type I cuticular Ha7 GN=KRT37	K37	985	51084	576	1	404.203	806.392	2	806.392	0	184	190	47.58	31	33	0.002	K	LAADDFR	I			6
27	ch17u_O76014|KRT37_HUMAN	Keratin, type I cuticular Ha7 GN=KRT37	K37	985	51084	577	1	404.203	806.392	2	806.392	0	184	190	30.96	20	33	0.09	K	LAADDFR	I			5
27	ch17u_O76014|KRT37_HUMAN	Keratin, type I cuticular Ha7 GN=KRT37	K37	985	51084	578	1	404.203	806.392	2	806.392	0	184	190	54.82		33	0.00037	K	LAADDFR	I			6
27	ch17u_O76014|KRT37_HUMAN	Keratin, type I cuticular Ha7 GN=KRT37	K37	985	51084	579	1	404.203	806.392	2	806.392	0.0001	184	190	51.8		33	0.00077	K	LAADDFR	I			6
27	ch17u_O76014|KRT37_HUMAN	Keratin, type I cuticular Ha7 GN=KRT37	K37	985	51084	580	1	404.203	806.392	2	806.392	0.0001	184	190	33.4	26	33	0.053	K	LAADDFR	I			5
27	ch17u_O76014|KRT37_HUMAN	Keratin, type I cuticular Ha7 GN=KRT37	K37	985	51084	583	1	404.204	806.392	2	806.392	0.0001	184	190	48.4	31	33	0.0017	K	LAADDFR	I			6
27	ch17u_O76014|KRT37_HUMAN	Keratin, type I cuticular Ha7 GN=KRT37	K37	985	51084	584	1	404.204	806.392	2	806.392	0.0002	184	190	51.76		33	0.00078	K	LAADDFR	I			6
27	ch17u_O76014|KRT37_HUMAN	Keratin, type I cuticular Ha7 GN=KRT37	K37	985	51084	587	1	404.204	806.393	2	806.392	0.0004	184	190	27.54	27	33	0.19	K	LAADDFR	I			4
27	ch17u_O76014|KRT37_HUMAN	Keratin, type I cuticular Ha7 GN=KRT37	K37	985	51084	588	1	404.204	806.393	2	806.392	0.0004	184	190	50.07		33	0.0011	K	LAADDFR	I			6
27	ch17u_O76014|KRT37_HUMAN	Keratin, type I cuticular Ha7 GN=KRT37	K37	985	51084	591	1	404.204	806.393	2	806.392	0.0004	184	190	47.11	31	33	0.0021	K	LAADDFR	I			6
27	ch17u_O76014|KRT37_HUMAN	Keratin, type I cuticular Ha7 GN=KRT37	K37	985	51084	593	1	404.204	806.393	2	806.392	0.0006	184	190	51.32	33	33	0.0008	K	LAADDFR	I			6
27	ch17u_O76014|KRT37_HUMAN	Keratin, type I cuticular Ha7 GN=KRT37	K37	985	51084	594	1	404.204	806.393	2	806.392	0.0009	184	190	58.3		33	0.00015	K	LAADDFR	I			6
27	ch17u_O76014|KRT37_HUMAN	Keratin, type I cuticular Ha7 GN=KRT37	K37	985	51084	596	1	404.204	806.394	2	806.392	0.0016	184	190	29.81	19	33	0.1	K	LAADDFR	I			5
27	ch17u_O76014|KRT37_HUMAN	Keratin, type I cuticular Ha7 GN=KRT37	K37	985	51084	2316	1	480.274	958.534	2	958.534	0.0008	213	221	34.62	15	34	0.043	K	LLDDATLAK	A			7
27	ch17u_O76014|KRT37_HUMAN	Keratin, type I cuticular Ha7 GN=KRT37	K37	985	51084	2773	2	494.769	987.523	2	987.524	-0.0007	157	164	19.05	33	34	1.6	R	TIEELQQK	I			7
27	ch17u_O76014|KRT37_HUMAN	Keratin, type I cuticular Ha7 GN=KRT37	K37	985	51084	2774	1	494.769	987.523	2	987.524	-0.0007	157	164	37.84		34	0.021	R	TIEELQQK	I			6
27	ch17u_O76014|KRT37_HUMAN	Keratin, type I cuticular Ha7 GN=KRT37	K37	985	51084	2779	1	494.769	987.523	2	987.524	-0.0004	157	164	23.55	18	34	0.58	R	TIEELQQK	I			7
27	ch17u_O76014|KRT37_HUMAN	Keratin, type I cuticular Ha7 GN=KRT37	K37	985	51084	2782	1	494.769	987.523	2	987.524	-0.0004	157	164	35.09	27	34	0.042	R	TIEELQQK	I			6
27	ch17u_O76014|KRT37_HUMAN	Keratin, type I cuticular Ha7 GN=KRT37	K37	985	51084	2789	1	494.769	987.524	2	987.524	0.0001	157	164	40.09	31	34	0.013	R	TIEELQQK	I			6
27	ch17u_O76014|KRT37_HUMAN	Keratin, type I cuticular Ha7 GN=KRT37	K37	985	51084	2790	1	494.769	987.524	2	987.524	0.0001	157	164	39.71	30	34	0.014	R	TIEELQQK	I			6
27	ch17u_O76014|KRT37_HUMAN	Keratin, type I cuticular Ha7 GN=KRT37	K37	985	51084	2798	1	494.769	987.524	2	987.524	0.0003	157	164	27.92	25	34	0.21	R	TIEELQQK	I			6
27	ch17u_O76014|KRT37_HUMAN	Keratin, type I cuticular Ha7 GN=KRT37	K37	985	51084	2799	1	494.769	987.524	2	987.524	0.0003	157	164	30.71	24	34	0.11	R	TIEELQQK	I			6
27	ch17u_O76014|KRT37_HUMAN	Keratin, type I cuticular Ha7 GN=KRT37	K37	985	51084	2800	2	494.769	987.524	2	987.524	0.0003	157	164	23.15		34	0.62	R	TIEELQQK	I			6
27	ch17u_O76014|KRT37_HUMAN	Keratin, type I cuticular Ha7 GN=KRT37	K37	985	51084	2801	2	494.769	987.524	2	987.524	0.0003	157	164	16.04	31	34	3.2	R	TIEELQQK	I			4
27	ch17u_O76014|KRT37_HUMAN	Keratin, type I cuticular Ha7 GN=KRT37	K37	985	51084	2809	2	494.769	987.524	2	987.524	0.0004	157	164	25.47		34	0.36	R	TIEELQQK	I			7
27	ch17u_O76014|KRT37_HUMAN	Keratin, type I cuticular Ha7 GN=KRT37	K37	985	51084	2811	1	494.769	987.524	2	987.524	0.0005	157	164	33.19	22	34	0.062	R	TIEELQQK	I			5
27	ch17u_O76014|KRT37_HUMAN	Keratin, type I cuticular Ha7 GN=KRT37	K37	985	51084	2816	2	494.769	987.524	2	987.524	0.0006	157	164	17.56	32	34	2.3	R	TIEELQQK	I			6
27	ch17u_O76014|KRT37_HUMAN	Keratin, type I cuticular Ha7 GN=KRT37	K37	985	51084	2817	1	494.769	987.524	2	987.524	0.0006	157	164	16.98	20	34	2.6	R	TIEELQQK	I			4
27	ch17u_O76014|KRT37_HUMAN	Keratin, type I cuticular Ha7 GN=KRT37	K37	985	51084	2821	2	494.77	987.525	2	987.524	0.001	157	164	15.1	31	33	3.8	R	TIEELQQK	I			5
27	ch17u_O76014|KRT37_HUMAN	Keratin, type I cuticular Ha7 GN=KRT37	K37	985	51084	5665	1	554.785	1107.56	2	1107.56	-0.0001	397	405	54.17	28	33	0.00048	R	LENEIATYR	N			8
27	ch17u_O76014|KRT37_HUMAN	Keratin, type I cuticular Ha7 GN=KRT37	K37	985	51084	17666	1	738.887	1475.76	2	1475.76	-0.0016	383	394	30.82	14	35	0.15	R	QNQEYQVLLDVK	A			7
27	ch17u_O76014|KRT37_HUMAN	Keratin, type I cuticular Ha7 GN=KRT37	K37	985	51084	21081	1	530.624	1588.85	3	1588.85	-0.0003	157	169	15.86	13	34	3.7	R	TIEELQQKILCSK	A			6
27	ch17u_O76014|KRT37_HUMAN	Keratin, type I cuticular Ha7 GN=KRT37	K37	985	51084	21082	1	530.624	1588.85	3	1588.85	-0.0001	157	169	55.7	16	34	0.00039	R	TIEELQQKILCSK	A			8
27	ch17u_O76014|KRT37_HUMAN	Keratin, type I cuticular Ha7 GN=KRT37	K37	985	51084	21083	1	530.624	1588.85	3	1588.85	-0.0001	157	169	72.27	17	34	8.5e-06	R	TIEELQQKILCSK	A			9
27	ch17u_O76014|KRT37_HUMAN	Keratin, type I cuticular Ha7 GN=KRT37	K37	985	51084	21085	1	795.432	1588.85	2	1588.85	0.0004	157	169	72.06	17	34	9.2e-06	R	TIEELQQKILCSK	A			9
27	ch17u_O76014|KRT37_HUMAN	Keratin, type I cuticular Ha7 GN=KRT37	K37	985	51084	21086	1	530.624	1588.85	3	1588.85	0.0008	157	169	69.27	17	34	1.7e-05	R	TIEELQQKILCSK	A			10
27	ch17u_O76014|KRT37_HUMAN	Keratin, type I cuticular Ha7 GN=KRT37	K37	985	51084	25799	1	601.333	1800.98	3	1800.97	0.0035	175	190	48.66	16	33	0.0015	R	LIVQIDNAKLAADDFR	I			8
27	ch17u_O76014|KRT37_HUMAN	Keratin, type I cuticular Ha7 GN=KRT37	K37	985	51084	31111	1	687.023	2058.05	3	2058.05	0.0001	222	239	34.3	15	35	0.062	K	ADLEAQQESLKEEQLSLK	S			7
27	ch17u_O76014|KRT37_HUMAN	Keratin, type I cuticular Ha7 GN=KRT37	K37	985	51084	35734	3	587.307	2345.2	4	2344.2	0.9977	170	190	20.79		35	1.3	K	AENARLIVQIDNAKLAADDFR	I	2 Deamidated (NQ)	0.002000002000000000000.0	6
25	ch17u_O76014|KRT37_HUMAN	Keratin, type I cuticular Ha7 GN=KRT37	K37	1123	51084	609	1	404.201	806.388	2	806.392	-0.004	184	190	42.62		33	0.0061	K	LAADDFR	I			6
25	ch17u_O76014|KRT37_HUMAN	Keratin, type I cuticular Ha7 GN=KRT37	K37	1123	51084	611	1	404.203	806.391	2	806.392	-0.0016	184	190	15.78	24	33	3.1	K	LAADDFR	I			4
25	ch17u_O76014|KRT37_HUMAN	Keratin, type I cuticular Ha7 GN=KRT37	K37	1123	51084	612	1	404.203	806.391	2	806.392	-0.0013	184	190	59.19		33	0.00014	K	LAADDFR	I			6
25	ch17u_O76014|KRT37_HUMAN	Keratin, type I cuticular Ha7 GN=KRT37	K37	1123	51084	613	1	404.203	806.391	2	806.392	-0.0011	184	190	40.89	27	33	0.0096	K	LAADDFR	I			6
25	ch17u_O76014|KRT37_HUMAN	Keratin, type I cuticular Ha7 GN=KRT37	K37	1123	51084	615	1	404.203	806.391	2	806.392	-0.001	184	190	46.16	29	33	0.0029	K	LAADDFR	I			5
25	ch17u_O76014|KRT37_HUMAN	Keratin, type I cuticular Ha7 GN=KRT37	K37	1123	51084	616	1	404.203	806.391	2	806.392	-0.0008	184	190	51.75		33	0.00075	K	LAADDFR	I			6
25	ch17u_O76014|KRT37_HUMAN	Keratin, type I cuticular Ha7 GN=KRT37	K37	1123	51084	617	1	404.203	806.391	2	806.392	-0.0008	184	190	57.56		33	0.0002	K	LAADDFR	I			6
25	ch17u_O76014|KRT37_HUMAN	Keratin, type I cuticular Ha7 GN=KRT37	K37	1123	51084	618	1	404.203	806.391	2	806.392	-0.0008	184	190	43.51	28	33	0.005	K	LAADDFR	I			6
25	ch17u_O76014|KRT37_HUMAN	Keratin, type I cuticular Ha7 GN=KRT37	K37	1123	51084	620	1	404.203	806.392	2	806.392	-0.0006	184	190	49.73	32	33	0.0012	K	LAADDFR	I			6
25	ch17u_O76014|KRT37_HUMAN	Keratin, type I cuticular Ha7 GN=KRT37	K37	1123	51084	621	1	404.203	806.392	2	806.392	-0.0005	184	190	56.72		33	0.00024	K	LAADDFR	I			6
25	ch17u_O76014|KRT37_HUMAN	Keratin, type I cuticular Ha7 GN=KRT37	K37	1123	51084	622	1	404.203	806.392	2	806.392	-0.0004	184	190	33.87	26	33	0.046	K	LAADDFR	I			6
25	ch17u_O76014|KRT37_HUMAN	Keratin, type I cuticular Ha7 GN=KRT37	K37	1123	51084	623	1	404.203	806.392	2	806.392	-0.0004	184	190	35.73	24	33	0.03	K	LAADDFR	I			5
25	ch17u_O76014|KRT37_HUMAN	Keratin, type I cuticular Ha7 GN=KRT37	K37	1123	51084	624	1	404.203	806.392	2	806.392	-0.0004	184	190	46.44	30	33	0.0026	K	LAADDFR	I			5
25	ch17u_O76014|KRT37_HUMAN	Keratin, type I cuticular Ha7 GN=KRT37	K37	1123	51084	625	1	404.203	806.392	2	806.392	-0.0003	184	190	53.85		33	0.00046	K	LAADDFR	I			6
25	ch17u_O76014|KRT37_HUMAN	Keratin, type I cuticular Ha7 GN=KRT37	K37	1123	51084	626	1	404.203	806.392	2	806.392	-0.0003	184	190	50.9	32	33	0.00092	K	LAADDFR	I			6
25	ch17u_O76014|KRT37_HUMAN	Keratin, type I cuticular Ha7 GN=KRT37	K37	1123	51084	627	1	404.203	806.392	2	806.392	-0.0003	184	190	47.22	31	33	0.0021	K	LAADDFR	I			6
25	ch17u_O76014|KRT37_HUMAN	Keratin, type I cuticular Ha7 GN=KRT37	K37	1123	51084	628	1	404.203	806.392	2	806.392	-0.0003	184	190	43.96	29	33	0.0045	K	LAADDFR	I			6
25	ch17u_O76014|KRT37_HUMAN	Keratin, type I cuticular Ha7 GN=KRT37	K37	1123	51084	629	1	404.203	806.392	2	806.392	-0.0002	184	190	17.64	20	33	1.9	K	LAADDFR	I			4
25	ch17u_O76014|KRT37_HUMAN	Keratin, type I cuticular Ha7 GN=KRT37	K37	1123	51084	630	1	404.203	806.392	2	806.392	-0.0002	184	190	58.33		33	0.00017	K	LAADDFR	I			6
25	ch17u_O76014|KRT37_HUMAN	Keratin, type I cuticular Ha7 GN=KRT37	K37	1123	51084	631	1	404.203	806.392	2	806.392	-0.0001	184	190	50.68		33	0.00096	K	LAADDFR	I			6
25	ch17u_O76014|KRT37_HUMAN	Keratin, type I cuticular Ha7 GN=KRT37	K37	1123	51084	633	1	404.203	806.392	2	806.392	0	184	190	26.77	26	33	0.24	K	LAADDFR	I			4
25	ch17u_O76014|KRT37_HUMAN	Keratin, type I cuticular Ha7 GN=KRT37	K37	1123	51084	634	1	404.203	806.392	2	806.392	0	184	190	51.65	31	33	0.00077	K	LAADDFR	I			6
25	ch17u_O76014|KRT37_HUMAN	Keratin, type I cuticular Ha7 GN=KRT37	K37	1123	51084	635	1	404.203	806.392	2	806.392	0.0001	184	190	34.54	22	33	0.041	K	LAADDFR	I			5
25	ch17u_O76014|KRT37_HUMAN	Keratin, type I cuticular Ha7 GN=KRT37	K37	1123	51084	636	1	404.203	806.392	2	806.392	0.0001	184	190	48.12	32	33	0.0018	K	LAADDFR	I			6
25	ch17u_O76014|KRT37_HUMAN	Keratin, type I cuticular Ha7 GN=KRT37	K37	1123	51084	637	1	404.203	806.392	2	806.392	0.0001	184	190	51.67		33	0.00079	K	LAADDFR	I			6
25	ch17u_O76014|KRT37_HUMAN	Keratin, type I cuticular Ha7 GN=KRT37	K37	1123	51084	638	1	404.203	806.392	2	806.392	0.0001	184	190	46.2	30	33	0.0028	K	LAADDFR	I			5
25	ch17u_O76014|KRT37_HUMAN	Keratin, type I cuticular Ha7 GN=KRT37	K37	1123	51084	639	1	404.204	806.392	2	806.392	0.0001	184	190	48.89	31	33	0.0015	K	LAADDFR	I			6
25	ch17u_O76014|KRT37_HUMAN	Keratin, type I cuticular Ha7 GN=KRT37	K37	1123	51084	640	1	404.204	806.392	2	806.392	0.0001	184	190	46.19	30	33	0.0028	K	LAADDFR	I			5
25	ch17u_O76014|KRT37_HUMAN	Keratin, type I cuticular Ha7 GN=KRT37	K37	1123	51084	641	1	404.204	806.392	2	806.392	0.0002	184	190	49.53	33	33	0.0013	K	LAADDFR	I			6
25	ch17u_O76014|KRT37_HUMAN	Keratin, type I cuticular Ha7 GN=KRT37	K37	1123	51084	642	1	404.204	806.392	2	806.392	0.0002	184	190	58.41		33	0.00017	K	LAADDFR	I			6
25	ch17u_O76014|KRT37_HUMAN	Keratin, type I cuticular Ha7 GN=KRT37	K37	1123	51084	643	1	404.204	806.392	2	806.392	0.0002	184	190	48.63	31	33	0.0016	K	LAADDFR	I			6
25	ch17u_O76014|KRT37_HUMAN	Keratin, type I cuticular Ha7 GN=KRT37	K37	1123	51084	644	1	404.204	806.393	2	806.392	0.0002	184	190	48.1		33	0.0017	K	LAADDFR	I			6
25	ch17u_O76014|KRT37_HUMAN	Keratin, type I cuticular Ha7 GN=KRT37	K37	1123	51084	645	1	404.204	806.393	2	806.392	0.0002	184	190	45.84	27	33	0.0028	K	LAADDFR	I			5
25	ch17u_O76014|KRT37_HUMAN	Keratin, type I cuticular Ha7 GN=KRT37	K37	1123	51084	647	1	404.204	806.393	2	806.392	0.0004	184	190	51.36	33	33	0.0008	K	LAADDFR	I			6
25	ch17u_O76014|KRT37_HUMAN	Keratin, type I cuticular Ha7 GN=KRT37	K37	1123	51084	648	1	404.204	806.393	2	806.392	0.0004	184	190	46.37	29	33	0.0025	K	LAADDFR	I			5
25	ch17u_O76014|KRT37_HUMAN	Keratin, type I cuticular Ha7 GN=KRT37	K37	1123	51084	649	1	404.204	806.393	2	806.392	0.0004	184	190	50.42		33	0.00099	K	LAADDFR	I			6
25	ch17u_O76014|KRT37_HUMAN	Keratin, type I cuticular Ha7 GN=KRT37	K37	1123	51084	650	1	404.204	806.393	2	806.392	0.0004	184	190	49.39	32	33	0.0013	K	LAADDFR	I			6
25	ch17u_O76014|KRT37_HUMAN	Keratin, type I cuticular Ha7 GN=KRT37	K37	1123	51084	651	1	404.204	806.393	2	806.392	0.0006	184	190	54.99		33	0.00035	K	LAADDFR	I			6
25	ch17u_O76014|KRT37_HUMAN	Keratin, type I cuticular Ha7 GN=KRT37	K37	1123	51084	653	1	404.204	806.393	2	806.392	0.0008	184	190	58.3		33	0.00016	K	LAADDFR	I			6
25	ch17u_O76014|KRT37_HUMAN	Keratin, type I cuticular Ha7 GN=KRT37	K37	1123	51084	655	1	404.204	806.393	2	806.392	0.001	184	190	54.99		32	0.00031	K	LAADDFR	I			6
25	ch17u_O76014|KRT37_HUMAN	Keratin, type I cuticular Ha7 GN=KRT37	K37	1123	51084	2507	1	480.275	958.535	2	958.534	0.0012	213	221	29.08	15	34	0.16	K	LLDDATLAK	A			8
25	ch17u_O76014|KRT37_HUMAN	Keratin, type I cuticular Ha7 GN=KRT37	K37	1123	51084	2993	1	494.769	987.523	2	987.524	-0.0006	157	164	39.77	31	34	0.013	R	TIEELQQK	I			6
25	ch17u_O76014|KRT37_HUMAN	Keratin, type I cuticular Ha7 GN=KRT37	K37	1123	51084	2998	1	494.769	987.523	2	987.524	-0.0004	157	164	35.53	28	34	0.037	R	TIEELQQK	I			6
25	ch17u_O76014|KRT37_HUMAN	Keratin, type I cuticular Ha7 GN=KRT37	K37	1123	51084	3000	1	494.769	987.523	2	987.524	-0.0004	157	164	40.02	31	34	0.013	R	TIEELQQK	I			6
25	ch17u_O76014|KRT37_HUMAN	Keratin, type I cuticular Ha7 GN=KRT37	K37	1123	51084	3004	1	494.769	987.523	2	987.524	-0.0002	157	164	34.53	33	34	0.047	R	TIEELQQK	I			6
25	ch17u_O76014|KRT37_HUMAN	Keratin, type I cuticular Ha7 GN=KRT37	K37	1123	51084	3006	1	494.769	987.524	2	987.524	-0.0002	157	164	39.85	31	34	0.014	R	TIEELQQK	I			6
25	ch17u_O76014|KRT37_HUMAN	Keratin, type I cuticular Ha7 GN=KRT37	K37	1123	51084	3008	1	494.769	987.524	2	987.524	-0.0002	157	164	19.91	20	34	1.4	R	TIEELQQK	I			6
25	ch17u_O76014|KRT37_HUMAN	Keratin, type I cuticular Ha7 GN=KRT37	K37	1123	51084	3009	1	494.769	987.524	2	987.524	-0.0001	157	164	37.83		34	0.022	R	TIEELQQK	I			6
25	ch17u_O76014|KRT37_HUMAN	Keratin, type I cuticular Ha7 GN=KRT37	K37	1123	51084	3010	2	494.769	987.524	2	987.524	-0.0001	157	164	21.37		34	0.99	R	TIEELQQK	I			6
25	ch17u_O76014|KRT37_HUMAN	Keratin, type I cuticular Ha7 GN=KRT37	K37	1123	51084	3011	1	494.769	987.524	2	987.524	-0.0001	157	164	38	29	34	0.022	R	TIEELQQK	I			6
25	ch17u_O76014|KRT37_HUMAN	Keratin, type I cuticular Ha7 GN=KRT37	K37	1123	51084	3015	1	494.769	987.524	2	987.524	-0.0001	157	164	41.13	31	34	0.01	R	TIEELQQK	I			6
25	ch17u_O76014|KRT37_HUMAN	Keratin, type I cuticular Ha7 GN=KRT37	K37	1123	51084	3019	2	494.769	987.524	2	987.524	0	157	164	19.04		34	1.6	R	TIEELQQK	I			6
25	ch17u_O76014|KRT37_HUMAN	Keratin, type I cuticular Ha7 GN=KRT37	K37	1123	51084	3022	1	494.769	987.524	2	987.524	0.0001	157	164	40.15	31	34	0.013	R	TIEELQQK	I			6
25	ch17u_O76014|KRT37_HUMAN	Keratin, type I cuticular Ha7 GN=KRT37	K37	1123	51084	3023	1	494.769	987.524	2	987.524	0.0001	157	164	38.54	34	34	0.018	R	TIEELQQK	I			6
25	ch17u_O76014|KRT37_HUMAN	Keratin, type I cuticular Ha7 GN=KRT37	K37	1123	51084	3025	2	494.769	987.524	2	987.524	0.0002	157	164	19.72		34	1.4	R	TIEELQQK	I			4
25	ch17u_O76014|KRT37_HUMAN	Keratin, type I cuticular Ha7 GN=KRT37	K37	1123	51084	3030	1	494.769	987.524	2	987.524	0.0003	157	164	37.34	29	34	0.024	R	TIEELQQK	I			6
25	ch17u_O76014|KRT37_HUMAN	Keratin, type I cuticular Ha7 GN=KRT37	K37	1123	51084	3032	1	494.769	987.524	2	987.524	0.0004	157	164	19.04	23	34	1.6	R	TIEELQQK	I			5
25	ch17u_O76014|KRT37_HUMAN	Keratin, type I cuticular Ha7 GN=KRT37	K37	1123	51084	3034	1	494.769	987.524	2	987.524	0.0004	157	164	33.9	30	34	0.052	R	TIEELQQK	I			6
25	ch17u_O76014|KRT37_HUMAN	Keratin, type I cuticular Ha7 GN=KRT37	K37	1123	51084	3035	2	494.769	987.524	2	987.524	0.0004	157	164	16.59	31	34	2.8	R	TIEELQQK	I			6
25	ch17u_O76014|KRT37_HUMAN	Keratin, type I cuticular Ha7 GN=KRT37	K37	1123	51084	3036	1	494.769	987.524	2	987.524	0.0004	157	164	23.31	23	34	0.6	R	TIEELQQK	I			6
25	ch17u_O76014|KRT37_HUMAN	Keratin, type I cuticular Ha7 GN=KRT37	K37	1123	51084	3038	1	494.769	987.524	2	987.524	0.0005	157	164	34.8		34	0.043	R	TIEELQQK	I			6
25	ch17u_O76014|KRT37_HUMAN	Keratin, type I cuticular Ha7 GN=KRT37	K37	1123	51084	3039	1	494.769	987.524	2	987.524	0.0005	157	164	33.7	29	34	0.055	R	TIEELQQK	I			5
25	ch17u_O76014|KRT37_HUMAN	Keratin, type I cuticular Ha7 GN=KRT37	K37	1123	51084	3041	1	494.769	987.524	2	987.524	0.0005	157	164	29.79	23	34	0.13	R	TIEELQQK	I			6
25	ch17u_O76014|KRT37_HUMAN	Keratin, type I cuticular Ha7 GN=KRT37	K37	1123	51084	3046	2	494.769	987.524	2	987.524	0.0007	157	164	17.38	33	34	2.3	R	TIEELQQK	I			5
25	ch17u_O76014|KRT37_HUMAN	Keratin, type I cuticular Ha7 GN=KRT37	K37	1123	51084	3048	1	494.769	987.524	2	987.524	0.0008	157	164	18.48	16	34	1.8	R	TIEELQQK	I			6
25	ch17u_O76014|KRT37_HUMAN	Keratin, type I cuticular Ha7 GN=KRT37	K37	1123	51084	3057	1	494.77	987.525	2	987.524	0.0012	157	164	31.66	30	33	0.085	R	TIEELQQK	I			6
25	ch17u_O76014|KRT37_HUMAN	Keratin, type I cuticular Ha7 GN=KRT37	K37	1123	51084	3601	2	507.303	1012.59	2	1012.59	0.0005	175	183	18.24		29	0.7	R	LIVQIDNAK	L			5
25	ch17u_O76014|KRT37_HUMAN	Keratin, type I cuticular Ha7 GN=KRT37	K37	1123	51084	5986	1	554.785	1107.55	2	1107.56	-0.0013	397	405	49.85	23	34	0.0014	R	LENEIATYR	N			8
25	ch17u_O76014|KRT37_HUMAN	Keratin, type I cuticular Ha7 GN=KRT37	K37	1123	51084	21749	1	795.429	1588.84	2	1588.85	-0.0062	157	169	40.6	15	35	0.014	R	TIEELQQKILCSK	A			8
25	ch17u_O76014|KRT37_HUMAN	Keratin, type I cuticular Ha7 GN=KRT37	K37	1123	51084	21750	1	530.624	1588.85	3	1588.85	-0.0004	157	169	50.69	16	34	0.0013	R	TIEELQQKILCSK	A			9
25	ch17u_O76014|KRT37_HUMAN	Keratin, type I cuticular Ha7 GN=KRT37	K37	1123	51084	21751	1	530.624	1588.85	3	1588.85	-0.0001	157	169	53.53	16	34	0.00064	R	TIEELQQKILCSK	A			8
25	ch17u_O76014|KRT37_HUMAN	Keratin, type I cuticular Ha7 GN=KRT37	K37	1123	51084	21752	1	530.624	1588.85	3	1588.85	0.0005	157	169	47.07	15	34	0.0029	R	TIEELQQKILCSK	A			7
25	ch17u_O76014|KRT37_HUMAN	Keratin, type I cuticular Ha7 GN=KRT37	K37	1123	51084	26492	1	601.332	1800.97	3	1800.97	-0.0008	175	190	92.54		33	6.5e-08	R	LIVQIDNAKLAADDFR	I			12
25	ch17u_O76014|KRT37_HUMAN	Keratin, type I cuticular Ha7 GN=KRT37	K37	1123	51084	31611	1	687.023	2058.05	3	2058.05	-0.0003	222	239	86.66	18	35	3.6e-07	K	ADLEAQQESLKEEQLSLK	S			12
25	ch17u_O76014|KRT37_HUMAN	Keratin, type I cuticular Ha7 GN=KRT37	K37	1123	51084	33318	1	724.381	2170.12	3	2170.12	-0.0002	122	139	38.65	15	34	0.021	K	VRQLEQENAELETTLLER	S			8
25	ch17u_O76014|KRT37_HUMAN	Keratin, type I cuticular Ha7 GN=KRT37	K37	1123	51084	35858	5	587.308	2345.2	4	2344.2	0.9987	170	190	22.04		35	1	K	AENARLIVQIDNAKLAADDFR	I	2 Deamidated (NQ)	0.002000002000000000000.0	6
22	ch12u_Q9NSB2|KRT84_HUMAN	Keratin, type II cuticular Hb4 GN=KRT84	K84	1484	65942	1641	1	453.737	905.46	2	905.461	-0.0007	185	191	26.29	29	34	0.34	R	FLEQQNK	L			5
22	ch12u_Q9NSB2|KRT84_HUMAN	Keratin, type II cuticular Hb4 GN=KRT84	K84	1484	65942	1642	1	453.737	905.46	2	905.461	-0.0005	185	191	27.31	30	34	0.27	R	FLEQQNK	L			5
22	ch12u_Q9NSB2|KRT84_HUMAN	Keratin, type II cuticular Hb4 GN=KRT84	K84	1484	65942	1643	1	453.737	905.46	2	905.461	-0.0005	185	191	15.56	20	34	4	R	FLEQQNK	L			5
22	ch12u_Q9NSB2|KRT84_HUMAN	Keratin, type II cuticular Hb4 GN=KRT84	K84	1484	65942	1644	1	453.738	905.461	2	905.461	0	185	191	31.78	34	34	0.096	R	FLEQQNK	L			5
22	ch12u_Q9NSB2|KRT84_HUMAN	Keratin, type II cuticular Hb4 GN=KRT84	K84	1484	65942	4823	1	361.538	1081.59	3	1081.59	-0.0005	176	184	48.89	23	31	0.00087	K	FASFIDKVR	F			8
22	ch12u_Q9NSB2|KRT84_HUMAN	Keratin, type II cuticular Hb4 GN=KRT84	K84	1484	65942	4824	1	361.538	1081.59	3	1081.59	-0.0003	176	184	36.87	22	31	0.014	K	FASFIDKVR	F			7
22	ch12u_Q9NSB2|KRT84_HUMAN	Keratin, type II cuticular Hb4 GN=KRT84	K84	1484	65942	6786	2	570.279	1138.54	2	1138.53	0.0102	272	281	20.11		33	1	K	KDVDAAFMNK	S	Deamidated (NQ)	0.0000000020.0	4
22	ch12u_Q9NSB2|KRT84_HUMAN	Keratin, type II cuticular Hb4 GN=KRT84	K84	1484	65942	6788	2	570.279	1138.54	2	1138.53	0.0105	272	281	23.17		33	0.49	K	KDVDAAFMNK	S	Deamidated (NQ)	0.0000000020.0	4
22	ch12u_Q9NSB2|KRT84_HUMAN	Keratin, type II cuticular Hb4 GN=KRT84	K84	1484	65942	7487	1	581.322	1160.63	2	1160.63	-0.0003	183	191	38.58		34	0.02	K	VRFLEQQNK	L			5
22	ch12u_Q9NSB2|KRT84_HUMAN	Keratin, type II cuticular Hb4 GN=KRT84	K84	1484	65942	7488	1	581.322	1160.63	2	1160.63	-0.0002	183	191	25.4		34	0.42	K	VRFLEQQNK	L			4
22	ch12u_Q9NSB2|KRT84_HUMAN	Keratin, type II cuticular Hb4 GN=KRT84	K84	1484	65942	7489	1	387.884	1160.63	3	1160.63	0.0002	183	191	23.18	15	34	0.74	K	VRFLEQQNK	L			11
22	ch12u_Q9NSB2|KRT84_HUMAN	Keratin, type II cuticular Hb4 GN=KRT84	K84	1484	65942	10882	1	632.351	1262.69	2	1262.69	0.0002	456	466	89.26		33	1.3e-07	K	LGLDIEIATYR	R			10
22	ch12u_Q9NSB2|KRT84_HUMAN	Keratin, type II cuticular Hb4 GN=KRT84	K84	1484	65942	10884	1	632.352	1262.69	2	1262.69	0.0015	456	466	41.51		33	0.0075	K	LGLDIEIATYR	R			6
22	ch12u_Q9NSB2|KRT84_HUMAN	Keratin, type II cuticular Hb4 GN=KRT84	K84	1484	65942	12104	2	651.861	1301.71	2	1299.69	2.0156	327	338	16.47	34	34	3.1	R	DLNLDGIIAEVK	A	Deamidated (NQ)	0.002000000000.0	6
22	ch12u_Q9NSB2|KRT84_HUMAN	Keratin, type II cuticular Hb4 GN=KRT84	K84	1484	65942	12105	2	651.861	1301.71	2	1299.69	2.0159	327	338	15.34	33	34	4	R	DLNLDGIIAEVK	A	Deamidated (NQ)	0.002000000000.0	6
22	ch12u_Q9NSB2|KRT84_HUMAN	Keratin, type II cuticular Hb4 GN=KRT84	K84	1484	65942	12106	2	651.861	1301.71	2	1299.69	2.0162	327	338	20.87		34	1.2	R	DLNLDGIIAEVK	A	Deamidated (NQ)	0.002000000000.0	6
22	ch12u_Q9NSB2|KRT84_HUMAN	Keratin, type II cuticular Hb4 GN=KRT84	K84	1484	65942	12996	1	667.851	1333.69	2	1333.69	-0.0006	261	272	51.05	21	35	0.0014	R	ANAENEFVALKK	D	Deamidated (NQ)	0.020000000000.0	9
22	ch12u_Q9NSB2|KRT84_HUMAN	Keratin, type II cuticular Hb4 GN=KRT84	K84	1484	65942	15696	1	710.401	1418.79	2	1418.79	-0.0003	456	467	31.65	26	32	0.064	K	LGLDIEIATYRR	L			7
22	ch12u_Q9NSB2|KRT84_HUMAN	Keratin, type II cuticular Hb4 GN=KRT84	K84	1484	65942	15698	1	473.937	1418.79	3	1418.79	-0.0001	456	467	57.76		32	0.00016	K	LGLDIEIATYRR	L			8
22	ch12u_Q9NSB2|KRT84_HUMAN	Keratin, type II cuticular Hb4 GN=KRT84	K84	1484	65942	15700	1	473.937	1418.79	3	1418.79	0	456	467	19.9	20	32	0.96	K	LGLDIEIATYRR	L			6
22	ch12u_Q9NSB2|KRT84_HUMAN	Keratin, type II cuticular Hb4 GN=KRT84	K84	1484	65942	15701	2	473.937	1418.79	3	1418.79	0	456	467	15.73	29	32	2.5	K	LGLDIEIATYRR	L			6
22	ch12u_Q9NSB2|KRT84_HUMAN	Keratin, type II cuticular Hb4 GN=KRT84	K84	1484	65942	15702	1	473.937	1418.79	3	1418.79	0	456	467	68.34		32	1.4e-05	K	LGLDIEIATYRR	L			9
22	ch12u_Q9NSB2|KRT84_HUMAN	Keratin, type II cuticular Hb4 GN=KRT84	K84	1484	65942	15704	1	473.937	1418.79	3	1418.79	0.0001	456	467	20.51	31	32	0.84	K	LGLDIEIATYRR	L			4
22	ch12u_Q9NSB2|KRT84_HUMAN	Keratin, type II cuticular Hb4 GN=KRT84	K84	1484	65942	15705	1	473.937	1418.79	3	1418.79	0.0002	456	467	45.88	32	32	0.0024	K	LGLDIEIATYRR	L			6
22	ch12u_Q9NSB2|KRT84_HUMAN	Keratin, type II cuticular Hb4 GN=KRT84	K84	1484	65942	15706	1	473.937	1418.79	3	1418.79	0.0003	456	467	18.8		32	1.2	K	LGLDIEIATYRR	L			3
22	ch12u_Q9NSB2|KRT84_HUMAN	Keratin, type II cuticular Hb4 GN=KRT84	K84	1484	65942	15707	1	473.937	1418.79	3	1418.79	0.0003	456	467	44.65		32	0.0032	K	LGLDIEIATYRR	L			8
22	ch12u_Q9NSB2|KRT84_HUMAN	Keratin, type II cuticular Hb4 GN=KRT84	K84	1484	65942	15708	1	473.937	1418.79	3	1418.79	0.0004	456	467	76.9		32	1.9e-06	K	LGLDIEIATYRR	L			9
22	ch12u_Q9NSB2|KRT84_HUMAN	Keratin, type II cuticular Hb4 GN=KRT84	K84	1484	65942	15709	1	473.937	1418.79	3	1418.79	0.0004	456	467	48.76	28	32	0.0012	K	LGLDIEIATYRR	L			8
22	ch12u_Q9NSB2|KRT84_HUMAN	Keratin, type II cuticular Hb4 GN=KRT84	K84	1484	65942	15712	1	473.937	1418.79	3	1418.79	0.0007	456	467	46.25		32	0.0021	K	LGLDIEIATYRR	L			6
22	ch12u_Q9NSB2|KRT84_HUMAN	Keratin, type II cuticular Hb4 GN=KRT84	K84	1484	65942	15714	1	473.937	1418.79	3	1418.79	0.0008	456	467	52.95	30	32	0.00045	K	LGLDIEIATYRR	L			8
22	ch12u_Q9NSB2|KRT84_HUMAN	Keratin, type II cuticular Hb4 GN=KRT84	K84	1484	65942	15716	1	473.937	1418.79	3	1418.79	0.0011	456	467	19.15	30	32	1.1	K	LGLDIEIATYRR	L			4
22	ch12u_Q9NSB2|KRT84_HUMAN	Keratin, type II cuticular Hb4 GN=KRT84	K84	1484	65942	15717	1	473.937	1418.79	3	1418.79	0.0013	456	467	16.38	25	32	2	K	LGLDIEIATYRR	L			3
22	ch12u_Q9NSB2|KRT84_HUMAN	Keratin, type II cuticular Hb4 GN=KRT84	K84	1484	65942	15718	1	710.402	1418.79	2	1418.79	0.0014	456	467	18.37	16	32	1.2	K	LGLDIEIATYRR	L			5
22	ch12u_Q9NSB2|KRT84_HUMAN	Keratin, type II cuticular Hb4 GN=KRT84	K84	1484	65942	15719	1	473.937	1418.79	3	1418.79	0.0015	456	467	25.9	25	32	0.22	K	LGLDIEIATYRR	L			3
22	ch12u_Q9NSB2|KRT84_HUMAN	Keratin, type II cuticular Hb4 GN=KRT84	K84	1484	65942	18173	1	745.913	1489.81	2	1489.81	-0.0036	185	196	43.95	15	33	0.0046	R	FLEQQNKLLETK	W			8
22	ch12u_Q9NSB2|KRT84_HUMAN	Keratin, type II cuticular Hb4 GN=KRT84	K84	1484	65942	18174	1	745.913	1489.81	2	1489.81	-0.0028	185	196	84.06	18	33	4.5e-07	R	FLEQQNKLLETK	W			11
22	ch12u_Q9NSB2|KRT84_HUMAN	Keratin, type II cuticular Hb4 GN=KRT84	K84	1484	65942	18175	1	745.913	1489.81	2	1489.81	-0.0019	185	196	27.3	15	33	0.21	R	FLEQQNKLLETK	W			9
22	ch12u_Q9NSB2|KRT84_HUMAN	Keratin, type II cuticular Hb4 GN=KRT84	K84	1484	65942	18176	1	497.611	1489.81	3	1489.81	-0.0014	185	196	55.74	16	33	0.0003	R	FLEQQNKLLETK	W			10
22	ch12u_Q9NSB2|KRT84_HUMAN	Keratin, type II cuticular Hb4 GN=KRT84	K84	1484	65942	18177	1	745.914	1489.81	2	1489.81	-0.0013	185	196	39.78	15	33	0.012	R	FLEQQNKLLETK	W			10
22	ch12u_Q9NSB2|KRT84_HUMAN	Keratin, type II cuticular Hb4 GN=KRT84	K84	1484	65942	18178	1	745.914	1489.81	2	1489.81	-0.0012	185	196	78.52	17	33	1.6e-06	R	FLEQQNKLLETK	W			11
22	ch12u_Q9NSB2|KRT84_HUMAN	Keratin, type II cuticular Hb4 GN=KRT84	K84	1484	65942	18179	1	497.612	1489.81	3	1489.81	-0.0011	185	196	48.93	16	33	0.0015	R	FLEQQNKLLETK	W			9
22	ch12u_Q9NSB2|KRT84_HUMAN	Keratin, type II cuticular Hb4 GN=KRT84	K84	1484	65942	18180	1	745.914	1489.81	2	1489.81	-0.001	185	196	48.47	16	33	0.0017	R	FLEQQNKLLETK	W			9
22	ch12u_Q9NSB2|KRT84_HUMAN	Keratin, type II cuticular Hb4 GN=KRT84	K84	1484	65942	18182	1	497.612	1489.81	3	1489.81	-0.0008	185	196	18.18	17	33	1.7	R	FLEQQNKLLETK	W			6
22	ch12u_Q9NSB2|KRT84_HUMAN	Keratin, type II cuticular Hb4 GN=KRT84	K84	1484	65942	18183	1	497.612	1489.81	3	1489.81	-0.0005	185	196	43.87	15	33	0.0046	R	FLEQQNKLLETK	W			10
22	ch12u_Q9NSB2|KRT84_HUMAN	Keratin, type II cuticular Hb4 GN=KRT84	K84	1484	65942	18185	1	497.612	1489.81	3	1489.81	-0.0004	185	196	43.29	15	33	0.0053	R	FLEQQNKLLETK	W			11
22	ch12u_Q9NSB2|KRT84_HUMAN	Keratin, type II cuticular Hb4 GN=KRT84	K84	1484	65942	18186	1	497.612	1489.81	3	1489.81	-0.0003	185	196	65.11	17	33	3.5e-05	R	FLEQQNKLLETK	W			11
22	ch12u_Q9NSB2|KRT84_HUMAN	Keratin, type II cuticular Hb4 GN=KRT84	K84	1484	65942	18187	1	497.612	1489.81	3	1489.81	-0.0003	185	196	39.49	15	33	0.013	R	FLEQQNKLLETK	W			10
22	ch12u_Q9NSB2|KRT84_HUMAN	Keratin, type II cuticular Hb4 GN=KRT84	K84	1484	65942	18188	1	497.612	1489.81	3	1489.81	-0.0001	185	196	15.4	15	33	3.2	R	FLEQQNKLLETK	W			6
22	ch12u_Q9NSB2|KRT84_HUMAN	Keratin, type II cuticular Hb4 GN=KRT84	K84	1484	65942	18189	1	497.612	1489.81	3	1489.81	-0.0001	185	196	76.05	18	33	2.8e-06	R	FLEQQNKLLETK	W			10
22	ch12u_Q9NSB2|KRT84_HUMAN	Keratin, type II cuticular Hb4 GN=KRT84	K84	1484	65942	18197	1	497.612	1489.81	3	1489.81	0.0009	185	196	52.51	16	33	0.00064	R	FLEQQNKLLETK	W			10
22	ch12u_Q9NSB2|KRT84_HUMAN	Keratin, type II cuticular Hb4 GN=KRT84	K84	1484	65942	18199	1	497.612	1489.82	3	1489.81	0.0014	185	196	54.98	16	33	0.00034	R	FLEQQNKLLETK	W			10
22	ch12u_Q9NSB2|KRT84_HUMAN	Keratin, type II cuticular Hb4 GN=KRT84	K84	1484	65942	18200	1	497.612	1489.82	3	1489.81	0.0015	185	196	24.54	15	33	0.37	R	FLEQQNKLLETK	W			7
22	ch12u_Q9NSB2|KRT84_HUMAN	Keratin, type II cuticular Hb4 GN=KRT84	K84	1484	65942	18201	1	497.612	1489.82	3	1489.81	0.0015	185	196	54.98	19	33	0.00034	R	FLEQQNKLLETK	W			9
22	ch12u_Q9NSB2|KRT84_HUMAN	Keratin, type II cuticular Hb4 GN=KRT84	K84	1484	65942	18202	1	497.613	1489.82	3	1489.81	0.0015	185	196	61.53	16	33	7.5e-05	R	FLEQQNKLLETK	W			11
22	ch12u_Q9NSB2|KRT84_HUMAN	Keratin, type II cuticular Hb4 GN=KRT84	K84	1484	65942	18204	1	497.613	1489.82	3	1489.81	0.0021	185	196	64.35	17	33	3.8e-05	R	FLEQQNKLLETK	W			10
22	ch12u_Q9NSB2|KRT84_HUMAN	Keratin, type II cuticular Hb4 GN=KRT84	K84	1484	65942	18206	1	497.613	1489.82	3	1489.81	0.0032	185	196	71.76	18	33	6.8e-06	R	FLEQQNKLLETK	W			9
22	ch12u_Q9NSB2|KRT84_HUMAN	Keratin, type II cuticular Hb4 GN=KRT84	K84	1484	65942	18251	1	497.94	1490.8	3	1490.8	0.0004	185	196	59.68	30	34	0.00014	R	FLEQQNKLLETK	W	Deamidated (NQ)	0.000002000000.0	10
22	ch12u_Q9NSB2|KRT84_HUMAN	Keratin, type II cuticular Hb4 GN=KRT84	K84	1484	65942	18253	1	497.94	1490.8	3	1490.8	0.0011	185	196	40.25	22	34	0.012	R	FLEQQNKLLETK	W	Deamidated (NQ)	0.000200000000.0	11
22	ch12u_Q9NSB2|KRT84_HUMAN	Keratin, type II cuticular Hb4 GN=KRT84	K84	1484	65942	18254	1	746.407	1490.8	2	1490.8	0.0015	185	196	37.23	15	33	0.023	R	FLEQQNKLLETK	W	Deamidated (NQ)	0.000002000000.0	11
22	ch12u_Q9NSB2|KRT84_HUMAN	Keratin, type II cuticular Hb4 GN=KRT84	K84	1484	65942	18255	1	746.407	1490.8	2	1490.8	0.0018	185	196	76.4		33	2.8e-06	R	FLEQQNKLLETK	W	Deamidated (NQ)	0.000002000000.0	11
22	ch12u_Q9NSB2|KRT84_HUMAN	Keratin, type II cuticular Hb4 GN=KRT84	K84	1484	65942	18256	1	497.941	1490.8	3	1490.8	0.0026	185	196	16.14	27	33	2.9	R	FLEQQNKLLETK	W	Deamidated (NQ)	0.000002000000.0	5
22	ch12u_Q9NSB2|KRT84_HUMAN	Keratin, type II cuticular Hb4 GN=KRT84	K84	1484	65942	18257	1	497.941	1490.8	3	1490.8	0.003	185	196	48.08	21	33	0.0019	R	FLEQQNKLLETK	W	Deamidated (NQ)	0.000200000000.0	9
22	ch12u_Q9NSB2|KRT84_HUMAN	Keratin, type II cuticular Hb4 GN=KRT84	K84	1484	65942	18258	1	497.942	1490.8	3	1489.81	0.9886	185	196	42.02	16	34	0.008	R	FLEQQNKLLETK	W			9
22	ch12u_Q9NSB2|KRT84_HUMAN	Keratin, type II cuticular Hb4 GN=KRT84	K84	1484	65942	18259	1	497.942	1490.8	3	1489.81	0.9893	185	196	72.47	18	33	7e-06	R	FLEQQNKLLETK	W			11
22	ch12u_Q9NSB2|KRT84_HUMAN	Keratin, type II cuticular Hb4 GN=KRT84	K84	1484	65942	22812	1	413.983	1651.9	4	1651.9	-0.0018	171	184	26.34	14	32	0.21	K	TLNNKFASFIDKVR	F			7
22	ch12u_Q9NSB2|KRT84_HUMAN	Keratin, type II cuticular Hb4 GN=KRT84	K84	1484	65942	22813	1	413.983	1651.9	4	1651.9	-0.0002	171	184	16.27	16	32	2	K	TLNNKFASFIDKVR	F			3
22	ch12u_Q9NSB2|KRT84_HUMAN	Keratin, type II cuticular Hb4 GN=KRT84	K84	1484	65942	24722	1	437.252	1744.98	4	1744.98	-0.0045	183	196	23.83	14	31	0.27	K	VRFLEQQNKLLETK	W			7
22	ch12u_Q9NSB2|KRT84_HUMAN	Keratin, type II cuticular Hb4 GN=KRT84	K84	1484	65942	24723	1	582.668	1744.98	3	1744.98	-0.0006	183	196	78.14	24	30	9.4e-07	K	VRFLEQQNKLLETK	W			9
22	ch12u_Q9NSB2|KRT84_HUMAN	Keratin, type II cuticular Hb4 GN=KRT84	K84	1484	65942	24724	1	437.253	1744.98	4	1744.98	-0.0004	183	196	27.3	14	30	0.11	K	VRFLEQQNKLLETK	W			9
22	ch12u_Q9NSB2|KRT84_HUMAN	Keratin, type II cuticular Hb4 GN=KRT84	K84	1484	65942	24725	1	582.668	1744.98	3	1744.98	-0.0002	183	196	17.43	14	30	1.1	K	VRFLEQQNKLLETK	W			5
22	ch12u_Q9NSB2|KRT84_HUMAN	Keratin, type II cuticular Hb4 GN=KRT84	K84	1484	65942	24746	1	583.003	1745.99	3	1744.98	1.0036	183	196	68.99	25	29	6.3e-06	K	VRFLEQQNKLLETK	W			15
21	ch12u_Q9NSB2|KRT84_HUMAN	Keratin, type II cuticular Hb4 GN=KRT84	K84	1553	65942	1804	1	453.737	905.46	2	905.461	-0.0004	185	191	19.5	24	34	1.6	R	FLEQQNK	L			5
21	ch12u_Q9NSB2|KRT84_HUMAN	Keratin, type II cuticular Hb4 GN=KRT84	K84	1553	65942	1806	1	453.738	905.461	2	905.461	0.0001	185	191	27.1	30	34	0.28	R	FLEQQNK	L			5
21	ch12u_Q9NSB2|KRT84_HUMAN	Keratin, type II cuticular Hb4 GN=KRT84	K84	1553	65942	1807	1	453.738	905.461	2	905.461	0.0004	185	191	26.11	29	34	0.34	R	FLEQQNK	L			5
21	ch12u_Q9NSB2|KRT84_HUMAN	Keratin, type II cuticular Hb4 GN=KRT84	K84	1553	65942	1808	1	453.738	905.461	2	905.461	0.0005	185	191	19.6	24	34	1.5	R	FLEQQNK	L			5
21	ch12u_Q9NSB2|KRT84_HUMAN	Keratin, type II cuticular Hb4 GN=KRT84	K84	1553	65942	5103	1	361.538	1081.59	3	1081.59	-0.0008	176	184	25.73	19	31	0.18	K	FASFIDKVR	F			6
21	ch12u_Q9NSB2|KRT84_HUMAN	Keratin, type II cuticular Hb4 GN=KRT84	K84	1553	65942	5104	1	361.538	1081.59	3	1081.59	-0.0008	176	184	45.21	27	31	0.002	K	FASFIDKVR	F			7
21	ch12u_Q9NSB2|KRT84_HUMAN	Keratin, type II cuticular Hb4 GN=KRT84	K84	1553	65942	5105	1	361.538	1081.59	3	1081.59	-0.0003	176	184	39.48	22	31	0.0074	K	FASFIDKVR	F			7
21	ch12u_Q9NSB2|KRT84_HUMAN	Keratin, type II cuticular Hb4 GN=KRT84	K84	1553	65942	7173	2	570.279	1138.54	2	1138.53	0.0097	272	281	18.21	32	33	1.5	K	KDVDAAFMNK	S	Deamidated (NQ)	0.0000000020.0	4
21	ch12u_Q9NSB2|KRT84_HUMAN	Keratin, type II cuticular Hb4 GN=KRT84	K84	1553	65942	7174	2	570.279	1138.54	2	1138.53	0.0104	272	281	23.32		33	0.48	K	KDVDAAFMNK	S	Deamidated (NQ)	0.0000000020.0	4
21	ch12u_Q9NSB2|KRT84_HUMAN	Keratin, type II cuticular Hb4 GN=KRT84	K84	1553	65942	7175	2	570.279	1138.54	2	1138.53	0.0105	272	281	24.79		33	0.34	K	KDVDAAFMNK	S	Deamidated (NQ)	0.0000000020.0	4
21	ch12u_Q9NSB2|KRT84_HUMAN	Keratin, type II cuticular Hb4 GN=KRT84	K84	1553	65942	7177	2	570.279	1138.54	2	1138.53	0.0106	272	281	22.28		33	0.61	K	KDVDAAFMNK	S	Deamidated (NQ)	0.0000000020.0	4
21	ch12u_Q9NSB2|KRT84_HUMAN	Keratin, type II cuticular Hb4 GN=KRT84	K84	1553	65942	7179	2	570.279	1138.54	2	1138.53	0.0107	272	281	20.82		33	0.85	K	KDVDAAFMNK	S	Deamidated (NQ)	0.0000000020.0	4
21	ch12u_Q9NSB2|KRT84_HUMAN	Keratin, type II cuticular Hb4 GN=KRT84	K84	1553	65942	7858	1	387.884	1160.63	3	1160.63	-0.0011	183	191	15.12	13	34	4.4	K	VRFLEQQNK	L			5
21	ch12u_Q9NSB2|KRT84_HUMAN	Keratin, type II cuticular Hb4 GN=KRT84	K84	1553	65942	7859	1	387.884	1160.63	3	1160.63	-0.0005	183	191	15.13	13	34	4.4	K	VRFLEQQNK	L			9
21	ch12u_Q9NSB2|KRT84_HUMAN	Keratin, type II cuticular Hb4 GN=KRT84	K84	1553	65942	7860	1	581.322	1160.63	2	1160.63	-0.0003	183	191	47.03		34	0.0029	K	VRFLEQQNK	L			7
21	ch12u_Q9NSB2|KRT84_HUMAN	Keratin, type II cuticular Hb4 GN=KRT84	K84	1553	65942	7861	1	581.322	1160.63	2	1160.63	-0.0003	183	191	38.93		34	0.019	K	VRFLEQQNK	L			5
21	ch12u_Q9NSB2|KRT84_HUMAN	Keratin, type II cuticular Hb4 GN=KRT84	K84	1553	65942	7862	1	387.884	1160.63	3	1160.63	0.0002	183	191	15.4	13	34	4.4	K	VRFLEQQNK	L			10
21	ch12u_Q9NSB2|KRT84_HUMAN	Keratin, type II cuticular Hb4 GN=KRT84	K84	1553	65942	7863	1	387.884	1160.63	3	1160.63	0.0008	183	191	19.93	14	35	1.6	K	VRFLEQQNK	L			11
21	ch12u_Q9NSB2|KRT84_HUMAN	Keratin, type II cuticular Hb4 GN=KRT84	K84	1553	65942	12656	2	651.861	1301.71	2	1299.69	2.0157	327	338	19.19		34	1.6	R	DLNLDGIIAEVK	A	Deamidated (NQ)	0.002000000000.0	6
21	ch12u_Q9NSB2|KRT84_HUMAN	Keratin, type II cuticular Hb4 GN=KRT84	K84	1553	65942	12657	2	651.861	1301.71	2	1299.69	2.0159	327	338	23.11		34	0.67	R	DLNLDGIIAEVK	A	Deamidated (NQ)	0.002000000000.0	6
21	ch12u_Q9NSB2|KRT84_HUMAN	Keratin, type II cuticular Hb4 GN=KRT84	K84	1553	65942	12658	2	651.861	1301.71	2	1299.69	2.0163	327	338	16.63	34	34	3.2	R	DLNLDGIIAEVK	A	Deamidated (NQ)	0.002000000000.0	6
21	ch12u_Q9NSB2|KRT84_HUMAN	Keratin, type II cuticular Hb4 GN=KRT84	K84	1553	65942	16375	1	473.936	1418.79	3	1418.79	-0.0018	456	467	55.02		32	0.00029	K	LGLDIEIATYRR	L			7
21	ch12u_Q9NSB2|KRT84_HUMAN	Keratin, type II cuticular Hb4 GN=KRT84	K84	1553	65942	16379	1	473.937	1418.79	3	1418.79	-0.0003	456	467	72.8		32	4.9e-06	K	LGLDIEIATYRR	L			9
21	ch12u_Q9NSB2|KRT84_HUMAN	Keratin, type II cuticular Hb4 GN=KRT84	K84	1553	65942	16382	1	473.937	1418.79	3	1418.79	0	456	467	56.97		32	0.00019	K	LGLDIEIATYRR	L			7
21	ch12u_Q9NSB2|KRT84_HUMAN	Keratin, type II cuticular Hb4 GN=KRT84	K84	1553	65942	16383	1	473.937	1418.79	3	1418.79	0	456	467	47.59		32	0.0016	K	LGLDIEIATYRR	L			7
21	ch12u_Q9NSB2|KRT84_HUMAN	Keratin, type II cuticular Hb4 GN=KRT84	K84	1553	65942	16385	1	473.937	1418.79	3	1418.79	0.0002	456	467	60.53	29	32	8.3e-05	K	LGLDIEIATYRR	L			9
21	ch12u_Q9NSB2|KRT84_HUMAN	Keratin, type II cuticular Hb4 GN=KRT84	K84	1553	65942	16386	1	710.401	1418.79	2	1418.79	0.0002	456	467	28.75	24	32	0.13	K	LGLDIEIATYRR	L			10
21	ch12u_Q9NSB2|KRT84_HUMAN	Keratin, type II cuticular Hb4 GN=KRT84	K84	1553	65942	16388	1	473.937	1418.79	3	1418.79	0.0003	456	467	60.08		32	9.2e-05	K	LGLDIEIATYRR	L			8
21	ch12u_Q9NSB2|KRT84_HUMAN	Keratin, type II cuticular Hb4 GN=KRT84	K84	1553	65942	16390	1	473.937	1418.79	3	1418.79	0.0004	456	467	49.22	28	32	0.0011	K	LGLDIEIATYRR	L			8
21	ch12u_Q9NSB2|KRT84_HUMAN	Keratin, type II cuticular Hb4 GN=KRT84	K84	1553	65942	16391	1	473.937	1418.79	3	1418.79	0.0005	456	467	57.35		32	0.00017	K	LGLDIEIATYRR	L			8
21	ch12u_Q9NSB2|KRT84_HUMAN	Keratin, type II cuticular Hb4 GN=KRT84	K84	1553	65942	16393	1	473.937	1418.79	3	1418.79	0.0008	456	467	51.51		32	0.00063	K	LGLDIEIATYRR	L			7
21	ch12u_Q9NSB2|KRT84_HUMAN	Keratin, type II cuticular Hb4 GN=KRT84	K84	1553	65942	18840	1	745.913	1489.81	2	1489.81	-0.0031	185	196	18.7	14	33	1.6	R	FLEQQNKLLETK	W			5
21	ch12u_Q9NSB2|KRT84_HUMAN	Keratin, type II cuticular Hb4 GN=KRT84	K84	1553	65942	18841	1	745.913	1489.81	2	1489.81	-0.0021	185	196	55.27	16	33	0.00035	R	FLEQQNKLLETK	W			9
21	ch12u_Q9NSB2|KRT84_HUMAN	Keratin, type II cuticular Hb4 GN=KRT84	K84	1553	65942	18842	1	745.913	1489.81	2	1489.81	-0.002	185	196	37.22	15	33	0.021	R	FLEQQNKLLETK	W			7
21	ch12u_Q9NSB2|KRT84_HUMAN	Keratin, type II cuticular Hb4 GN=KRT84	K84	1553	65942	18843	1	497.611	1489.81	3	1489.81	-0.0015	185	196	17.73	16	33	1.9	R	FLEQQNKLLETK	W			5
21	ch12u_Q9NSB2|KRT84_HUMAN	Keratin, type II cuticular Hb4 GN=KRT84	K84	1553	65942	18845	1	497.611	1489.81	3	1489.81	-0.0013	185	196	42.98	15	33	0.0059	R	FLEQQNKLLETK	W			10
21	ch12u_Q9NSB2|KRT84_HUMAN	Keratin, type II cuticular Hb4 GN=KRT84	K84	1553	65942	18846	1	745.914	1489.81	2	1489.81	-0.0013	185	196	87.58	18	33	2e-07	R	FLEQQNKLLETK	W			11
21	ch12u_Q9NSB2|KRT84_HUMAN	Keratin, type II cuticular Hb4 GN=KRT84	K84	1553	65942	18848	1	497.612	1489.81	3	1489.81	-0.0005	185	196	40.71	15	33	0.0095	R	FLEQQNKLLETK	W			10
21	ch12u_Q9NSB2|KRT84_HUMAN	Keratin, type II cuticular Hb4 GN=KRT84	K84	1553	65942	18850	1	745.914	1489.81	2	1489.81	-0.0003	185	196	78.71	17	33	1.5e-06	R	FLEQQNKLLETK	W			11
21	ch12u_Q9NSB2|KRT84_HUMAN	Keratin, type II cuticular Hb4 GN=KRT84	K84	1553	65942	18851	1	497.612	1489.81	3	1489.81	-0.0001	185	196	49.58	16	33	0.0012	R	FLEQQNKLLETK	W			9
21	ch12u_Q9NSB2|KRT84_HUMAN	Keratin, type II cuticular Hb4 GN=KRT84	K84	1553	65942	18853	1	497.612	1489.81	3	1489.81	0.0003	185	196	27.8	14	33	0.19	R	FLEQQNKLLETK	W			10
21	ch12u_Q9NSB2|KRT84_HUMAN	Keratin, type II cuticular Hb4 GN=KRT84	K84	1553	65942	18854	1	497.612	1489.81	3	1489.81	0.0003	185	196	26.81	14	33	0.23	R	FLEQQNKLLETK	W			7
21	ch12u_Q9NSB2|KRT84_HUMAN	Keratin, type II cuticular Hb4 GN=KRT84	K84	1553	65942	18855	1	497.612	1489.81	3	1489.81	0.0004	185	196	56.3	16	33	0.00027	R	FLEQQNKLLETK	W			10
21	ch12u_Q9NSB2|KRT84_HUMAN	Keratin, type II cuticular Hb4 GN=KRT84	K84	1553	65942	18857	1	497.612	1489.81	3	1489.81	0.0005	185	196	74.04	18	33	4.5e-06	R	FLEQQNKLLETK	W			10
21	ch12u_Q9NSB2|KRT84_HUMAN	Keratin, type II cuticular Hb4 GN=KRT84	K84	1553	65942	18860	1	497.612	1489.81	3	1489.81	0.0009	185	196	34.77	15	33	0.038	R	FLEQQNKLLETK	W			9
21	ch12u_Q9NSB2|KRT84_HUMAN	Keratin, type II cuticular Hb4 GN=KRT84	K84	1553	65942	18861	1	497.612	1489.81	3	1489.81	0.0009	185	196	70.94	17	33	9.2e-06	R	FLEQQNKLLETK	W			10
21	ch12u_Q9NSB2|KRT84_HUMAN	Keratin, type II cuticular Hb4 GN=KRT84	K84	1553	65942	18863	1	497.612	1489.82	3	1489.81	0.001	185	196	39.89	15	33	0.012	R	FLEQQNKLLETK	W			8
21	ch12u_Q9NSB2|KRT84_HUMAN	Keratin, type II cuticular Hb4 GN=KRT84	K84	1553	65942	18867	1	497.612	1489.82	3	1489.81	0.0015	185	196	60.7	17	33	9e-05	R	FLEQQNKLLETK	W			11
21	ch12u_Q9NSB2|KRT84_HUMAN	Keratin, type II cuticular Hb4 GN=KRT84	K84	1553	65942	18868	1	745.915	1489.82	2	1489.81	0.0016	185	196	48.09	16	33	0.0016	R	FLEQQNKLLETK	W			8
21	ch12u_Q9NSB2|KRT84_HUMAN	Keratin, type II cuticular Hb4 GN=KRT84	K84	1553	65942	18871	1	497.613	1489.82	3	1489.81	0.0017	185	196	44.54	15	33	0.0037	R	FLEQQNKLLETK	W			10
21	ch12u_Q9NSB2|KRT84_HUMAN	Keratin, type II cuticular Hb4 GN=KRT84	K84	1553	65942	18874	1	497.613	1489.82	3	1489.81	0.0024	185	196	68.7	18	33	1.4e-05	R	FLEQQNKLLETK	W			11
21	ch12u_Q9NSB2|KRT84_HUMAN	Keratin, type II cuticular Hb4 GN=KRT84	K84	1553	65942	18876	1	497.613	1489.82	3	1489.81	0.003	185	196	61.09	16	33	8e-05	R	FLEQQNKLLETK	W			11
21	ch12u_Q9NSB2|KRT84_HUMAN	Keratin, type II cuticular Hb4 GN=KRT84	K84	1553	65942	18877	1	497.613	1489.82	3	1489.81	0.003	185	196	68.13	18	33	1.6e-05	R	FLEQQNKLLETK	W			10
21	ch12u_Q9NSB2|KRT84_HUMAN	Keratin, type II cuticular Hb4 GN=KRT84	K84	1553	65942	18923	1	497.94	1490.8	3	1490.8	-0.0007	185	196	57.99	23	34	0.00021	R	FLEQQNKLLETK	W	Deamidated (NQ)	0.000002000000.0	11
21	ch12u_Q9NSB2|KRT84_HUMAN	Keratin, type II cuticular Hb4 GN=KRT84	K84	1553	65942	18924	1	746.406	1490.8	2	1490.8	-0.0006	185	196	62.8	23	34	6.9e-05	R	FLEQQNKLLETK	W	Deamidated (NQ)	0.000002000000.0	9
21	ch12u_Q9NSB2|KRT84_HUMAN	Keratin, type II cuticular Hb4 GN=KRT84	K84	1553	65942	18925	1	497.94	1490.8	3	1490.8	-0.0002	185	196	59.98	23	34	0.00013	R	FLEQQNKLLETK	W	Deamidated (NQ)	0.000002000000.0	11
21	ch12u_Q9NSB2|KRT84_HUMAN	Keratin, type II cuticular Hb4 GN=KRT84	K84	1553	65942	18927	1	497.94	1490.8	3	1490.8	0.0005	185	196	28.56	19	34	0.18	R	FLEQQNKLLETK	W	Deamidated (NQ)	0.000200000000.0	8
21	ch12u_Q9NSB2|KRT84_HUMAN	Keratin, type II cuticular Hb4 GN=KRT84	K84	1553	65942	18928	1	497.94	1490.8	3	1490.8	0.0008	185	196	73.16	27	34	6.3e-06	R	FLEQQNKLLETK	W	Deamidated (NQ)	0.000002000000.0	11
21	ch12u_Q9NSB2|KRT84_HUMAN	Keratin, type II cuticular Hb4 GN=KRT84	K84	1553	65942	18929	1	746.407	1490.8	2	1490.8	0.0009	185	196	89.33	32	34	1.5e-07	R	FLEQQNKLLETK	W	Deamidated (NQ)	0.000002000000.0	11
21	ch12u_Q9NSB2|KRT84_HUMAN	Keratin, type II cuticular Hb4 GN=KRT84	K84	1553	65942	18930	1	497.94	1490.8	3	1490.8	0.0014	185	196	33.03	16	33	0.061	R	FLEQQNKLLETK	W	Deamidated (NQ)	0.000200000000.0	9
21	ch12u_Q9NSB2|KRT84_HUMAN	Keratin, type II cuticular Hb4 GN=KRT84	K84	1553	65942	18931	1	746.407	1490.8	2	1490.8	0.0015	185	196	80.36	30	33	1.1e-06	R	FLEQQNKLLETK	W	Deamidated (NQ)	0.000002000000.0	11
21	ch12u_Q9NSB2|KRT84_HUMAN	Keratin, type II cuticular Hb4 GN=KRT84	K84	1553	65942	18932	1	497.941	1490.8	3	1490.8	0.0022	185	196	27.98	19	33	0.19	R	FLEQQNKLLETK	W	Deamidated (NQ)	0.000002000000.0	7
21	ch12u_Q9NSB2|KRT84_HUMAN	Keratin, type II cuticular Hb4 GN=KRT84	K84	1553	65942	18933	1	497.941	1490.8	3	1490.8	0.0041	185	196	53.89	26	33	0.00048	R	FLEQQNKLLETK	W	Deamidated (NQ)	0.000002000000.0	9
21	ch12u_Q9NSB2|KRT84_HUMAN	Keratin, type II cuticular Hb4 GN=KRT84	K84	1553	65942	18934	1	497.942	1490.8	3	1489.81	0.9897	185	196	71.55	24	33	8.6e-06	R	FLEQQNKLLETK	W			11
21	ch12u_Q9NSB2|KRT84_HUMAN	Keratin, type II cuticular Hb4 GN=KRT84	K84	1553	65942	23506	1	413.983	1651.9	4	1651.9	-0.001	171	184	17.39	18	32	1.6	K	TLNNKFASFIDKVR	F			4
21	ch12u_Q9NSB2|KRT84_HUMAN	Keratin, type II cuticular Hb4 GN=KRT84	K84	1553	65942	25392	1	437.252	1744.98	4	1744.98	-0.0034	183	196	27.13	14	31	0.12	K	VRFLEQQNKLLETK	W			11
21	ch12u_Q9NSB2|KRT84_HUMAN	Keratin, type II cuticular Hb4 GN=KRT84	K84	1553	65942	25393	1	582.667	1744.98	3	1744.98	-0.0033	183	196	66.77	27	31	1.3e-05	K	VRFLEQQNKLLETK	W			14
